# Supplementary material for: FTO degrader impairs ribosome biogenesis and protein translation in acute myeloid leukemia
Source: Sci Adv. 2025 Aug 15;11(33):eadv7648. doi: 10.1126/sciadv.adv7648 (PMC12356235; doi:10.1126/sciadv.adv7648)
Supplement: Supplementary file 2 — Table S4 [file sciadv.adv7648_table_s4.zip]

Archive with 1 entries (1 files):
- adv7648_table_s4.xlsx
