# Supplementary material for: FTO degrader impairs ribosome biogenesis and protein translation in acute myeloid leukemia
Source: Sci Adv. 2025 Aug 15;11(33):eadv7648. doi: 10.1126/sciadv.adv7648 (PMC12356235; doi:10.1126/sciadv.adv7648)
Supplement: Supplementary file 2 — Table S4 [file sciadv.adv7648_table_s4.zip › adv7648_table_s4.xlsx]

## Sheet: Polysome_seq_FP54_vs_DMSO
Gene_name	Polysome_seq_DMSO_rep1	Polysome_seq_DMSO_rep2	Polysome_seq_FP54_rep1	Polysome_seq_FP54_rep2	Polysome_seq_log2FoldChange	Polysome_seq_pvalue	Polysome_seq_direction	RNAseq_DMSO_rep1	RNAseq_DMSO_rep2	RNAseq_DMSO_rep3	RNAseq_FP54_rep1	RNAseq_FP54_rep2	RNAseq_FP54_rep3	RNAseq_log2FoldChange	RNAseq_pvalue	RNAseq_direction	Translation efficiency
ARL6IP6	0.9643	0.7917	0	0	-7.53931	4.83961e-06	down	1.52269	1.21786	1.23995	1.59072	1.32469	2.0984	0.303624	0.37278	ns	-7.84293
DNAJC27	0.9675	2.3538	0	0	-6.68837	0.000783266	down	0.902882	0.730886	0.584262	1.0655	1.09802	1.43387	0.671085	0.0839459	ns	-7.35946
ERV3-1	1.3268	1.5868	0	0	-6.33243	0.000155572	down	0.986057	1.1594	0.607778	1.95909	1.12605	1.88529	0.827178	0.0683652	ns	-7.15961
ZNF799	1.4583	1.7794	0	0	-6.49281	0.000106989	down	0.837094	0.76461	0.889511	1.24728	0.916208	1.6446	0.589096	0.128088	ns	-7.0819
TMEM254	0.8202	2.9457	0	0	-5.96335	0.007015	down	2.90548	2.27301	2.40517	4.5742	1.8894	4.77275	0.538867	0.244104	ns	-6.50221
ZNF404	1.9841	1.0963	0	0	-5.38555	0.00334268	down	0.829755	0.891655	0.512005	1.4936	1.80052	1.30894	1.00942	0.0267552	up	-6.39497
ABHD5	0.6519	2.0261	0	0	-6.80199	0.00138117	down	1.01833	0.813779	0.864057	0.518381	0.637083	0.793964	-0.502195	0.186404	ns	-6.29979
YPEL2	0.9077	1.3264	0.086	0	-5.30113	0.00118203	down	4.1546	5.44338	3.39218	5.62937	4.33716	4.95884	0.170579	0.642744	ns	-5.47171
SNX24	1.0105	2.2961	0.2154	0	-4.54615	0.0105233	down	0.643827	0.75938	0.862882	1.18495	0.790027	0.93329	0.348217	0.401643	ns	-4.89436
FBP1	1.2865	2.6657	0	0.38	-3.93541	0.0247375	down	3.89286	4.20783	3.98399	8.5391	7.18469	7.61705	0.924729	0.00363914	ns	-4.86014
MRPL50	1.2101	1.1701	0	0	-5.44747	0.00117863	down	12.1226	9.28722	13.1503	6.68527	7.45579	8.97136	-0.606643	0.0772508	ns	-4.84082
GIMAP2	1.5066	0.6475	0	0	-4.62743	0.0192916	down	5.76539	5.99758	4.97574	6.95762	5.5624	5.86739	0.112438	0.732501	ns	-4.73986
TGFBRAP1	2.0917	2.7959	0.1311	0.1272	-4.81987	6.49073e-05	down	4.18468	2.75251	3.34406	3.08664	2.76572	3.77355	-0.119329	0.732397	ns	-4.70055
MELK	0.8529	1.0996	0	0	-5.05209	0.00359913	down	9.26236	7.9297	8.87023	4.84447	5.05657	8.40233	-0.541775	0.152587	ns	-4.51031
UNKL	0.8666	1.1097	0.1997	0	-3.91188	0.00276182	down	2.77486	3.24192	2.41543	4.70039	3.63944	3.72741	0.491165	0.150345	ns	-4.40304
RFC3	1.2897	0.5344	0	0	-4.83404	0.0151808	down	18.4438	12.5578	15.2287	8.13156	10.9235	13.0898	-0.54798	0.146276	ns	-4.28606
PBK	2.0428	0.7111	0	0	-5.01526	0.0159279	down	10.5253	7.76882	8.93692	3.66306	4.95118	8.16639	-0.730147	0.0988952	ns	-4.28511
TROAP	1.8644	0.9872	0.1892	0	-4.50774	0.00813467	down	1.46768	0.993033	1.28299	0.777529	1.08456	1.34563	-0.25938	0.541749	ns	-4.24836
HYOU1	0.9515	1.1439	0.1096	0	-4.85657	0.00236692	down	28.3429	20.8548	27.7804	12.5898	19.9558	15.7499	-0.685549	0.0747552	ns	-4.17102
GOLGA8H	0.5413	0.9814	0	0.1399	-4.00038	0.0193314	down	1.79439	2.62527	1.71119	2.83237	2.47978	1.68256	0.166742	0.702083	ns	-4.16712
MS4A6A	10.0305	8.9035	1.6187	1.0469	-3.40986	8.07866e-10	down	4.89311	2.82035	3.99072	5.32631	5.78276	6.53447	0.571179	0.121653	ns	-3.98104
RENBP	1.4576	2.4044	0.3655	0.3546	-3.00292	0.0191796	down	6.70355	8.84147	7.96978	16.8771	15.2512	12.5494	0.90128	0.011568	ns	-3.9042
NELFE	2.1882	2.4364	0.5654	0	-3.63547	0.00455661	down	16.557	12.0523	15.7675	20.2367	14.2567	17.5252	0.204268	0.541868	ns	-3.83974
SIRPB2	1.2172	1.5469	0.1483	0.2876	-3.23346	0.00215929	down	2.65899	2.60136	2.0217	3.85103	2.61703	4.29922	0.535575	0.141584	ns	-3.76904
NCAPD3	2.9945	2.9045	0.3201	0.2717	-3.89462	2.5117e-12	down	4.10587	2.72335	3.57636	2.80631	2.8531	3.98378	-0.13604	0.701651	ns	-3.75858
C21orf58	10.4023	12.4214	2.3933	1.6389	-3.08412	7.83211e-09	down	1.75152	0.865722	1.50761	1.89215	1.8396	2.79983	0.638216	0.146502	ns	-3.72234
CDCA5	1.3048	0.7396	0	0.1861	-4.00498	0.0177872	down	17.8205	15.3967	18.9448	10.873	14.071	14.8965	-0.412581	0.214004	ns	-3.5924
YEATS4	6.2087	6.194	0.4201	0.8151	-3.89486	0.000112259	down	33.0931	31.8638	33.9862	21.8261	30.0498	28.3339	-0.325498	0.325507	ns	-3.56936
GIN1	1.5998	1.2213	0.1795	0.3482	-2.98302	0.00475243	down	2.00099	1.32444	1.43807	1.93732	2.75673	2.21347	0.511539	0.197151	ns	-3.49456
ENSG00000214265	1.3247	2.7752	0	0.4565	-3.72388	0.0342079	down	4.37218	5.47913	4.7858	3.34275	5.28628	4.02602	-0.248791	0.534943	ns	-3.47509
CCNE2	4.6704	4.2072	1.021	0	-3.73488	0.0286807	down	22.1343	17.7062	19.7052	11.4478	18.1404	20.76	-0.26459	0.497824	ns	-3.47029
TBP	3.9374	3.6608	0.3228	0.6263	-3.56751	0.000446761	down	16.8207	15.8803	18.7017	14.9264	15.3182	18.7214	-0.0980885	0.747527	ns	-3.46942
STK39	1.0433	1.284	0	0.1961	-4.12292	0.0107433	down	3.98536	2.60256	3.11522	1.39385	2.13202	2.69553	-0.671489	0.120812	ns	-3.45143
NAMPT	1.7787	2.238	0.2538	0.3386	-3.33351	3.41952e-08	down	6.44897	9.86962	6.27949	9.7061	7.2588	8.03005	0.113013	0.76725	ns	-3.44652
SMC1B	4.6634	5.9858	1.2315	3.4135	-1.75491	0.0434354	down	0.838598	0.649139	0.704832	1.60501	2.70228	2.65843	1.63826	0.00010974	up	-3.39316
FAM219B	1.4699	1.3198	0.1492	0.2895	-3.23501	0.00162031	down	8.10019	6.31247	7.56367	8.01096	7.59335	8.52068	0.110573	0.709507	ns	-3.34558
STAG1	2.3498	2.2505	0.5724	0.1851	-3.19368	9.78447e-05	down	7.28361	7.99446	6.07122	8.33137	7.65486	8.16189	0.151405	0.623871	ns	-3.34509
ESCO2	12.2784	10.7636	1.1504	1.488	-3.69621	3.42625e-13	down	4.63928	3.25423	3.92931	2.14973	2.6373	4.33514	-0.404325	0.337642	ns	-3.29189
PRCP	0.7348	0.8338	0.2557	0.062	-2.90176	0.0018676	down	5.58585	5.31263	4.85647	7.37716	5.8551	7.78854	0.386274	0.185921	ns	-3.28803
SCO2	1.5251	2.335	0	0.5256	-3.43208	0.0406117	down	6.741	4.93117	6.67889	6.41441	4.34736	6.01989	-0.146505	0.689243	ns	-3.28558
ELK4	2.7499	2.0465	0.3069	0.2977	-3.56131	2.94402e-07	down	6.35691	6.00373	5.89192	4.58202	4.81214	5.83736	-0.288261	0.326024	ns	-3.27305
SVIL	2.2122	2.2744	0.4775	0.1158	-3.51607	0.000127592	down	2.11209	1.46819	1.88999	1.37585	1.5599	1.74413	-0.249398	0.463513	ns	-3.26667
STAM	9.1371	8.5475	2.1741	0.5273	-3.30903	0.000445367	down	6.8354	7.93253	6.28117	7.12852	5.7732	7.68945	-0.0616376	0.847613	ns	-3.24739
TUBGCP5	1.1562	0.6388	0.1174	0.2277	-2.94058	0.0104224	down	0.635219	0.384886	0.542476	0.539382	0.780192	0.651934	0.297303	0.486869	ns	-3.23788
ULK4	1.817	1.2974	0.5958	0.1156	-2.72545	0.0083914	down	1.45373	1.14318	1.18434	1.80082	1.88499	1.78741	0.508927	0.123481	ns	-3.23437
DBF4B	1.4737	1.8762	0.5235	0.1016	-3.02161	0.00290119	down	1.71724	1.66556	1.83122	1.8813	2.13638	2.11734	0.206253	0.512358	ns	-3.22786
DDX11	1.5523	2.4138	0.1789	0.347	-3.48362	0.000148338	down	6.49512	4.84677	7.46857	4.34697	5.96588	5.58404	-0.2628	0.481634	ns	-3.22082
SPDL1	22.7898	21.7166	3.134	2.5843	-3.53844	2.28444e-16	down	6.48177	5.08794	6.13293	2.96822	5.60406	5.71061	-0.332506	0.436972	ns	-3.20593
TMOD4	6.095	4.6964	1.624	0.3939	-3.011	0.00192602	down	3.08319	4.16107	3.84731	4.1279	4.74675	4.05975	0.188738	0.608795	ns	-3.19974
MT-ND3	24.8566	33.8452	6.4877	0	-3.78774	0.00502725	down	537.587	311.896	376.206	208.732	177.484	440.421	-0.605469	0.221119	ns	-3.18227
ACADSB	2.9563	3.7842	0.4801	1.1644	-2.59719	0.00130681	down	4.47024	4.45812	4.22598	7.32215	5.6958	7.00123	0.57847	0.0491526	ns	-3.17566
SPAG1	1.6316	1.9469	0	0.4307	-3.5994	0.00747488	down	1.41082	1.15275	1.23139	0.834794	0.848173	1.18388	-0.432746	0.240389	ns	-3.16666
TBCK	0.7942	1.3478	0.2073	0.4022	-2.38165	0.00749519	down	2.62924	2.95168	2.08145	5.11019	3.07302	5.32019	0.781805	0.0424069	ns	-3.16346
DBP	0.3789	0.916	0.2308	0.1119	-2.51054	0.0470262	down	5.44377	5.96006	4.92468	11.0242	7.40627	7.57634	0.644907	0.0676013	ns	-3.15545
MAN2A1	1.3101	1.7343	0.2659	0.258	-3.11663	3.69169e-05	down	4.71075	4.33392	3.68298	3.83376	4.02391	5.47386	0.038155	0.908995	ns	-3.15478
NBAS	1.1928	1.3872	0.32	0.1725	-2.97551	6.17347e-06	down	3.74025	3.95341	3.2189	4.64791	3.51335	4.41293	0.174953	0.570417	ns	-3.15046
CPQ	1.2238	0.8875	0.4348	0.2109	-2.29151	0.0344159	down	19.8807	16.1309	18.49	34.7586	31.9945	33.307	0.853565	0.00279789	ns	-3.14508
GAS2L3	1.0874	0.5714	0.2015	0.1955	-2.63337	0.0124622	down	2.48314	2.99937	2.24377	3.83877	3.0264	4.20992	0.488509	0.148465	ns	-3.12188
SMIM19	10.6923	7.6291	3.3084	0.8915	-2.72108	0.00402201	down	5.82079	3.64699	4.78623	6.79665	4.76134	7.35163	0.382006	0.303952	ns	-3.10308
SETD4	1.0115	0.9315	0.2053	0.0996	-3.25557	0.00145037	down	3.01089	2.60118	3.26678	2.46667	2.84793	2.76051	-0.162467	0.611911	ns	-3.09311
GSTCD	1.4227	1.025	0.1189	0.3461	-2.95459	0.00331833	down	1.96953	1.71611	1.39262	1.83023	1.39038	2.44436	0.130372	0.73355	ns	-3.08496
SELENOO	9.2616	11.5765	3.852	1.557	-2.53831	0.000783364	down	5.44596	5.10599	5.86116	9.47818	6.47578	8.3099	0.539137	0.102152	ns	-3.07744
MTHFR	1.1281	1.1056	0.195	0.2522	-2.89211	9.90267e-05	down	3.90644	4.26306	3.35979	5.20488	3.6652	4.11593	0.144182	0.666205	ns	-3.03629
CEP128	1.6702	1.1069	0.48	0.1552	-2.71757	0.00289486	down	5.35798	6.00192	5.08488	7.28158	7.281	6.15088	0.310514	0.32934	ns	-3.02809
IMMP1L	0.8099	0.6091	0.1918	0.1861	-2.48218	0.0454548	down	0.821291	0.644805	0.561546	1.0686	0.835467	1.04424	0.525593	0.185904	ns	-3.00777
TSC2	0.9084	0.5945	0.2738	0.1138	-2.54088	0.00239185	down	1.69708	1.59407	1.71483	2.58795	1.9729	2.4817	0.464975	0.115143	ns	-3.00585
AURKA	6.8936	6.26	1.2777	0.2479	-3.70446	0.000130431	down	12.1602	12.5719	10.5923	6.79819	6.38568	8.83022	-0.711939	0.0271363	ns	-2.99252
DMTF1	1.4425	1.9202	0.1597	0.5423	-2.81812	0.00284417	down	10.0524	9.5081	8.84797	10.6229	9.55716	12.405	0.169273	0.556656	ns	-2.9874
TBX6	15.3854	13.8923	6.2695	6.0821	-1.81995	7.3576e-06	down	1.14939	0.94903	1.11467	3.03947	2.10065	2.14334	1.16411	0.00246707	up	-2.98406
LAP3	1.3934	0.8084	0.396	0	-3.07533	0.0299609	down	19.1476	13.1663	16.4292	15.9122	12.4827	16.4773	-0.144883	0.657958	ns	-2.93044
SLC5A3	0.956	1.394	0.1294	0.6276	-2.18667	0.0487814	down	3.41815	4.27536	3.00547	6.98763	4.71624	6.37562	0.723828	0.0421177	ns	-2.9105
RAD9A	4.8837	6.9206	0.7179	2.0894	-2.63103	0.00366714	down	2.29099	2.26626	2.53045	3.31219	2.55101	2.87152	0.278456	0.391328	ns	-2.90949
NCAPG2	1.334	0.7644	0	0.3065	-3.3129	0.0240714	down	17.6033	16.2249	17.639	10.3995	14.6064	14.3219	-0.409457	0.221879	ns	-2.90344
MAST3	2.6876	2.8563	1.3419	0.2003	-2.45178	0.0338358	down	7.22166	8.7511	6.65618	13.0539	7.99816	10.6083	0.451622	0.210575	ns	-2.9034
CCSAP	0.7013	1.0578	0.2392	0.116	-2.89666	0.00863664	down	8.96559	8.5599	8.41167	7.63668	9.78709	8.8622	-0.00231799	0.994137	ns	-2.89435
CYB5RL	1.4748	1.9964	0.2515	0.8132	-2.26259	0.0157664	down	0.893952	0.522369	0.781459	1.02744	1.03774	1.33187	0.603863	0.12035	ns	-2.86646
NDUFAF1	1.3633	1.1907	0.5624	0	-2.78904	0.0342389	down	4.95294	3.32042	5.24328	4.13884	5.54446	4.72853	0.0720086	0.851553	ns	-2.86105
ZFX	3.3212	2.3663	0.3312	0.5623	-3.23434	1.32061e-05	down	3.18405	3.30617	2.64729	2.04694	2.29674	2.8518	-0.374036	0.266311	ns	-2.86031
TMEM80	0.9432	0.8686	0.3829	0	-2.84427	0.0292248	down	1.99541	1.2873	1.47511	1.76003	1.18512	1.91456	0.0146462	0.970469	ns	-2.85891
DYRK2	1.075	0.9498	0.237	0.23	-2.69111	0.000651013	down	4.15555	4.96896	3.52457	5.25478	4.11176	4.95121	0.149341	0.655319	ns	-2.84045
PPP1R13L	1.3614	0.8776	0.4464	0.1444	-2.50912	0.016028	down	1.65913	1.81807	1.36436	2.43542	1.63756	2.01719	0.309364	0.395959	ns	-2.81849
ITGB1BP1	3.2157	2.0389	0.5618	0.545	-2.81925	0.000204634	down	5.24706	3.99854	4.29389	5.25849	3.60637	4.79407	-0.012139	0.970792	ns	-2.80711
ANKRD36B	38.0199	39.6353	9.2092	10.274	-2.56793	5.2664e-14	down	1.5903	1.79333	1.65846	1.70753	2.32231	1.99523	0.227001	0.518469	ns	-2.79493
NAGPA	0.8641	1.0522	0.2729	0.2647	-2.41122	0.0106234	down	2.98723	2.03608	2.86974	3.58216	3.40942	3.41088	0.376639	0.268174	ns	-2.78786
PEAK1	2.1628	1.979	0.495	0.4502	-2.70755	3.02613e-09	down	2.71456	3.62006	2.84374	3.52498	3.46842	2.85664	0.0780786	0.822353	ns	-2.78563
PROCA1	14.9509	18.1208	6.7555	8.4056	-1.69723	0.000206184	down	2.33733	2.16745	3.17936	5.2261	7.07012	4.17713	1.08496	0.0107562	up	-2.78219
ZDHHC13	1.1084	1.6843	0.2893	0.2807	-2.87179	0.00102399	down	1.41796	1.21769	1.30763	1.31629	0.840097	1.60719	-0.0917644	0.808518	ns	-2.78003
TMCO6	3.4159	3.7887	0.8566	1.2465	-2.34687	0.000681062	down	2.14534	1.14133	1.68289	2.14754	2.16014	2.47453	0.426545	0.287658	ns	-2.77341
NCAPG	13.0362	10.6795	2.3156	1.3478	-3.27758	2.14681e-08	down	19.5181	19.7457	19.9927	10.7827	14.8637	16.7401	-0.509187	0.139779	ns	-2.76839
CDCA8	44.6455	43.3108	6.2198	7.2407	-3.28026	1.72459e-14	down	8.99465	9.15417	8.91302	5.34937	6.84427	7.04882	-0.521694	0.112382	ns	-2.75857
TMEM243	1.3419	1.2456	0.4576	0.222	-2.51278	0.0161126	down	2.47716	2.27017	1.85106	2.61335	2.2032	3.12708	0.243402	0.491318	ns	-2.75619
CENPQ	34.3778	31.6817	10.7445	2.9185	-2.87185	0.00178946	down	18.9579	18.5709	20.7278	15.3539	21.2817	17.9067	-0.117393	0.73081	ns	-2.75446
CNPY4	6.0869	5.7472	1.2211	1.4808	-2.70294	7.46196e-05	down	2.565	3.25402	3.69262	2.67873	4.61904	2.64566	0.0340248	0.940311	ns	-2.73697
EIF4E	3.778	3.2093	0.301	0.5841	-3.54554	1.37931e-05	down	6.25052	4.09746	6.37818	1.97068	3.4162	4.28132	-0.817213	0.0760011	ns	-2.72833
TECPR2	1.2881	1.1733	0.4775	0.2316	-2.38065	0.00117881	down	1.35019	1.23981	1.17109	1.85109	1.49605	1.51202	0.347591	0.27917	ns	-2.72824
UBE2G1	1.1099	0.7772	0.3263	0	-3.13241	0.0200812	down	6.15574	4.98994	5.44292	3.98818	3.89001	4.82203	-0.411316	0.181645	ns	-2.7211
KIFAP3	1.9392	2.0115	0.9019	0.2916	-2.31903	0.00564703	down	1.87009	1.83633	1.1812	2.47035	1.99859	2.07085	0.398114	0.299338	ns	-2.71715
CIAO3	0.8891	1.321	0.4622	0.1794	-2.37714	0.00863997	down	1.96422	1.45532	1.97285	2.60731	2.22524	2.08504	0.338619	0.323466	ns	-2.71576
BAIAP2	2.1313	1.6817	1.163	0.9167	-1.45197	0.00602363	down	3.10648	4.79173	2.99604	12.6903	7.36529	6.24277	1.24155	0.00834103	up	-2.69351
UGP2	43.9894	39.9612	13.8829	10.7957	-2.34569	8.99297e-12	down	27.8439	28.8731	24.7787	34.544	35.8174	33.4326	0.326499	0.266025	ns	-2.67219
KIF23	2.6424	2.7615	0.9103	0.3311	-2.71337	0.000457603	down	2.87726	2.31372	2.91918	1.78288	3.13019	3.09732	-0.0427864	0.916947	ns	-2.67058
ABAT	0.7409	0.5941	0.3081	0.2989	-1.71078	0.0226013	down	0.622363	0.97272	0.534155	1.5826	1.30686	1.30098	0.948744	0.0235651	ns	-2.65952
MLYCD	4.4214	3.8508	1.0249	2.464	-1.80165	0.0215482	down	0.626389	0.369011	0.497787	0.859565	0.970449	0.881251	0.840638	0.0252368	ns	-2.64229
CCDC77	6.2297	6.5974	2.1077	1.2268	-2.52799	3.39767e-05	down	14.6783	12.3911	14.9395	14.2232	16.6703	14.0509	0.0779384	0.807019	ns	-2.60593
TGDS	10.1037	8.9776	2.9103	1.4117	-2.7284	3.97613e-05	down	15.7532	10.5711	11.7716	12.2415	9.27394	13.8719	-0.132361	0.707726	ns	-2.59604
SPEF2	1.8487	1.5983	1.0199	0.6296	-1.646	0.00208904	down	1.26968	1.32661	1.3001	2.62152	2.69949	2.30758	0.946565	0.00224009	ns	-2.59257
HSD17B11	43.3527	34.7875	9.3049	15.8747	-2.19612	0.000308449	down	50.7294	49.8278	38.8105	70.5419	46.8557	69.16	0.388178	0.257429	ns	-2.5843
RPUSD3	2.3482	1.8868	0.705	0.2736	-2.70087	0.00116009	down	2.20978	1.76873	2.41147	2.27793	1.48683	2.19311	-0.122635	0.735395	ns	-2.57823
CYSLTR1	2.0809	2.8352	1.0753	0.5216	-2.21181	0.00353838	down	5.78766	4.89308	3.53111	6.64566	4.5911	7.25767	0.35067	0.360245	ns	-2.56248
IQCB1	1.1506	1.3907	0.4905	0	-2.97782	0.0240512	down	31.4832	26.6839	33.2732	19.06	26.5932	23.706	-0.417859	0.223602	ns	-2.55996
GBE1	0.868	1.0217	0.1609	0.3121	-2.56641	0.0151401	down	227.01	316.212	215.641	271.742	235.855	260.057	-0.013776	0.968017	ns	-2.55264
HACD3	2.0041	2.1292	0.211	0.307	-3.56728	1.92163e-05	down	5.01905	3.45066	4.32313	1.26339	2.03114	3.0821	-1.03417	0.0263344	down	-2.5331
ARHGEF40	25.0618	22.9492	8.949	8.3271	-2.05033	8.12183e-12	down	3.99115	3.83349	3.81313	6.23841	5.17074	5.01202	0.473181	0.117925	ns	-2.52351
KANK2	38.0922	34.2767	12.6423	13.12	-2.06346	1.52996e-11	down	4.6159	6.37213	5.20221	6.79754	9.63829	6.06496	0.457787	0.261508	ns	-2.52125
CLN3	1.1447	1.522	0.6863	0.6657	-1.55797	0.0117225	down	1.79262	2.22571	1.77999	3.83917	4.16032	3.49042	0.962765	0.00435623	ns	-2.52074
PIGH	1.0264	1.1676	0	0.4994	-2.68447	0.0436469	down	6.88304	6.12031	6.08795	6.47088	4.0125	6.77775	-0.17211	0.626838	ns	-2.51236
SERPINB10	1.1403	1.0238	0	0.3368	-3.23506	0.0474322	down	1.96358	1.5658	1.49802	0.991375	0.716386	1.35021	-0.723831	0.0910795	ns	-2.51123
CREB3L4	2.9636	1.8714	1.2892	0.2501	-2.24604	0.0375611	down	5.89503	3.88992	4.549	5.11739	6.67933	5.55759	0.255843	0.489605	ns	-2.50189
TTC26	1.896	2.1049	0.1497	0.726	-2.74612	0.0067978	down	1.31808	1.10454	1.09551	0.52118	1.44118	1.06434	-0.255209	0.618306	ns	-2.49091
AGPAT5	0.8725	0.9253	0.36	0	-2.92785	0.0251998	down	6.40756	4.90925	5.18602	3.47607	3.76848	4.94595	-0.463523	0.169425	ns	-2.46433
IFIH1	1.8476	2.8259	1.0024	0.6946	-2.04617	0.00631704	down	9.35964	11.1077	7.72306	14.2211	12.1141	12.0128	0.417808	0.217766	ns	-2.46398
ORC6	18.004	17.7239	3.8202	2.8638	-2.99831	1.33268e-11	down	15.2633	12.7001	17.1778	8.67049	11.5046	11.3251	-0.541382	0.117649	ns	-2.45693
TYMP	87.4666	84.9996	30.5534	40.7298	-1.84314	1.53224e-05	down	35.6488	31.9876	44.3082	60.8067	61.0377	51.5666	0.611387	0.0687984	ns	-2.45452
POLM	22.4763	24.3908	7.7039	8.2521	-2.12881	6.34858e-09	down	4.88839	3.72421	5.06978	7.26511	3.97377	6.24134	0.325116	0.398883	ns	-2.45392
FIS1	37.73	28.902	10.0267	4.4582	-2.79003	6.8674e-05	down	30.6132	27.6096	34.6977	23.3044	28.637	22.652	-0.336332	0.319424	ns	-2.45369
KATNAL1	1.5679	1.6614	0.2747	0.7106	-2.2731	0.00479714	down	3.60985	4.90236	3.72463	4.83328	5.1007	4.15063	0.178612	0.615579	ns	-2.45171
CDC25A	0.7622	0.8598	0.1805	0	-3.76729	0.0196962	down	6.53357	3.35986	6.43923	1.14398	2.68993	2.82798	-1.31747	0.0147341	down	-2.44982
CTSS	4.128	4.0162	1.0863	1.37	-2.30045	1.08554e-05	down	21.3699	22.4187	18.9646	25.6831	19.325	25.358	0.134361	0.657475	ns	-2.43481
RBAK-RBAKDN	3.5137	3.7211	0.7133	0.692	-2.94046	0.0147672	down	1.84405	2.10546	2.69276	2.33466	0.654088	1.58503	-0.506354	0.351009	ns	-2.43411
APOC1	6.4069	7.0595	1.2704	4.3134	-1.82708	0.047316	down	39.9238	30.6233	34.0598	63.2988	43.8301	53.1412	0.590178	0.0701195	ns	-2.41726
ZNF493	7.9482	8.4268	4.6023	1.553	-2.00865	0.0151211	down	4.43488	4.60487	4.31146	5.52291	4.89312	7.69244	0.406157	0.219789	ns	-2.41481
XNDC1N	33.534	27.8491	16.9319	16.0323	-1.47157	5.46606e-06	down	0.262114	0.290959	0.453053	0.381275	0.720538	0.889924	0.943222	0.0710801	ns	-2.41479
PWWP2A	1.7452	1.4279	0.5723	0.111	-2.81119	0.00485213	down	4.45724	3.95115	4.31229	2.74209	3.0439	4.06962	-0.397365	0.233467	ns	-2.41382
XRRA1	15.0483	14.6442	6.0117	2.7961	-2.34369	0.000285681	down	1.24413	1.0601	0.932658	1.23301	1.01947	1.18032	0.063133	0.849503	ns	-2.40683
CPNE3	4.95	5.0131	2.3324	2.4781	-1.6246	0.000141561	down	14.0515	16.5921	9.77186	28.5791	16.0408	26.7161	0.781927	0.0618598	ns	-2.40653
ZNF500	4.6168	4.2016	2.3155	2.4709	-1.45481	0.000947932	down	1.04756	0.711947	0.981152	1.82211	1.93749	1.62076	0.951021	0.0095222	ns	-2.40583
TTF2	8.553	8.9219	2.2098	1.9294	-2.65575	9.4317e-12	down	3.98716	2.27091	3.00778	2.15961	2.66809	3.03632	-0.257474	0.507571	ns	-2.39827
ALCAM	1.8092	1.8676	0.5211	0.4044	-2.56933	0.000170036	down	5.97007	4.87969	4.80192	4.21709	4.01418	5.91751	-0.174381	0.603318	ns	-2.39495
CHFR	1.1077	1.0512	0.2623	0.3818	-2.31384	0.000145718	down	1.11977	1.01098	1.21944	1.17534	1.15272	1.27765	0.0797252	0.791886	ns	-2.39356
PRIM1	18.0744	16.5258	6.0279	4.3222	-2.32146	5.13646e-07	down	10.6079	8.33769	10.1766	9.43595	9.01232	12.4338	0.0570143	0.860867	ns	-2.37847
CDC16	5.8077	4.8441	1.701	2.5669	-1.88605	0.00147157	down	30.309	25.2594	23.1957	41.9072	27.9031	42.7118	0.483217	0.153373	ns	-2.36927
NBPF8	3.9754	4.4258	1.2825	2.044	-1.90377	0.000932797	down	1.50977	2.55378	1.79265	2.87715	3.02412	2.29007	0.458023	0.265706	ns	-2.36179
RPP38	9.1851	8.7936	2.7138	0.7522	-2.96912	0.000619748	down	4.00913	3.1788	4.54009	2.42989	1.95532	3.40292	-0.61344	0.124924	ns	-2.35568
RASGRP3	1.4696	1.3105	0.9049	0.5402	-1.52683	0.00953947	down	0.568003	0.656372	0.375412	1.12466	0.845784	0.912633	0.826438	0.0421255	ns	-2.35327
CBR4	4.4309	3.0888	0.5857	1.4205	-2.46326	0.00299866	down	5.41803	4.44223	4.79453	4.57854	4.12891	5.05966	-0.115337	0.69927	ns	-2.34792
ITGB3BP	5.7231	5.1608	2.8784	0.6648	-2.21934	0.0255628	down	7.4303	7.83321	7.32865	7.69349	8.48403	8.93937	0.126576	0.667033	ns	-2.34592
MT-CO3	44.5512	40.4808	9.544	7.4069	-2.90515	9.65494e-08	down	1111.85	773.459	774.634	635.66	352.04	863.37	-0.562678	0.210458	ns	-2.34247
BRCA2	1.6425	2.0235	0.6224	0.6038	-2.15736	6.93058e-05	down	4.09817	3.37672	3.57248	3.10637	4.25685	5.33062	0.174812	0.633991	ns	-2.33217
MAP3K3	9.4238	8.8623	4.7768	3.8023	-1.67068	1.74454e-05	down	5.38302	6.69848	5.70904	11.1738	8.03059	9.32186	0.651215	0.0484313	ns	-2.3219
PSMA6	2.1582	1.0174	0.6901	0.3347	-2.21349	0.0205252	down	4.04178	3.30046	3.25184	4.33296	2.92658	4.34457	0.104977	0.755125	ns	-2.31847
SASS6	11.5333	10.7675	2.6373	3.2895	-2.48256	2.66925e-07	down	5.53974	4.84999	5.22482	4.01433	4.40497	5.79766	-0.164154	0.619757	ns	-2.31841
UMAD1	8.6075	10.9465	5.5839	3.6758	-1.66336	0.00206084	down	5.55845	5.36329	4.71686	9.26327	7.95496	7.77725	0.653234	0.0348099	ns	-2.3166
CCDC142	23.0849	19.5353	6.7246	7.7782	-2.12597	9.33906e-08	down	1.03432	1.09214	1.13581	1.22479	1.30445	1.23567	0.175481	0.60168	ns	-2.30145
TRIM16	1.5871	1.7152	0.5307	0.2574	-2.65313	0.00118821	down	2.62594	1.59904	2.14644	1.2565	1.76401	2.03415	-0.361002	0.378963	ns	-2.29213
BICRAL	10.4756	9.6576	5.3634	3.1855	-1.82051	0.000357798	down	6.19003	5.3848	4.67181	8.30093	5.92191	8.58588	0.460401	0.164055	ns	-2.28091
GPATCH2	1.9059	1.3821	0.2539	0.821	-2.16572	0.0201429	down	1.81193	1.75566	1.8518	1.62081	2.19244	2.16276	0.112964	0.738531	ns	-2.27869
ASPM	6.2047	5.9996	1.4349	1.513	-2.6236	9.89167e-11	down	3.54818	3.22253	3.30195	1.98542	2.43129	3.68748	-0.345117	0.365793	ns	-2.27849
ZNF24	1.9592	2.018	0.4539	0.6165	-2.46441	0.000106689	down	18.27	20.1352	15.982	16.1785	14.0899	18.5595	-0.186402	0.544219	ns	-2.27801
RNF213	8.232	8.779	4.5274	5.306	-1.36271	0.000127367	down	3.4462	4.84292	2.67348	8.62932	5.79541	6.68171	0.912366	0.0260907	ns	-2.27507
MMS22L	11.7989	9.828	3.0901	2.7312	-2.46947	1.43667e-12	down	1.78635	1.37943	1.46545	1.06401	1.14131	1.90737	-0.202358	0.604388	ns	-2.26711
LDLRAP1	27.4829	25.8477	9.0553	6.2168	-2.38611	1.36857e-08	down	4.592	4.02076	4.51861	5.21949	3.12984	3.947	-0.1191	0.735677	ns	-2.26701
ZMAT1	25.9516	23.445	18.7211	22.5086	-0.830844	0.0244131	down	3.16168	4.04977	3.62884	9.29255	11.5513	8.88436	1.43457	5.08734e-05	up	-2.26541
SLC39A10	2.2584	1.8647	0.649	0.6296	-2.26325	0.000402558	down	3.59187	3.00678	2.80027	3.47284	2.4551	3.61768	-0.00369479	0.991189	ns	-2.25955
NAA40	7.5666	6.0385	2.3946	1.2298	-2.49364	8.76002e-05	down	3.45949	2.1482	3.24482	2.19731	2.48648	2.95792	-0.23703	0.530009	ns	-2.25661
CENPE	66.4204	66.3275	17.2591	19.3021	-2.43278	5.73367e-15	down	2.47207	1.98364	1.82325	1.20192	2.21157	2.21904	-0.179949	0.673372	ns	-2.25283
ANKRD36C	96.7376	99.553	27.8507	24.3452	-2.48899	8.27632e-22	down	3.06221	3.93212	3.86112	2.64479	2.98751	3.78938	-0.236485	0.499117	ns	-2.25251
CHTF18	3.2339	2.5532	0.253	1.4724	-2.29082	0.0481212	down	5.33383	3.60887	5.42756	3.96356	5.27709	4.94648	-0.0388638	0.916702	ns	-2.25195
RASAL2	3.5848	3.357	1.5579	0.6117	-2.27077	0.00213862	down	1.59127	1.68797	1.0831	1.70231	1.09696	1.59494	-0.0196871	0.959103	ns	-2.25108
CDCA2	54.2174	54.491	22.668	11.7805	-2.24665	0.00010981	down	10.9553	11.467	11.6323	9.90848	13.7339	10.9062	0.000252026	0.999414	ns	-2.2469
CCDC15	50.2208	46.0624	19.5478	23.1775	-1.74283	1.43343e-06	down	3.88545	2.87483	3.58576	3.56531	6.473	4.79192	0.503265	0.227588	ns	-2.24609
SMYD4	3.5372	4.369	1.7611	1.1746	-2.01328	0.000370494	down	2.88112	2.7977	3.35809	3.94755	3.1289	3.7177	0.230041	0.459417	ns	-2.24333
COG8	1.2519	1.4051	0.5718	0.2774	-2.2327	0.00277761	down	2.10971	2.08644	2.26888	2.20351	2.05378	2.37195	0.00917301	0.975426	ns	-2.24187
FAM111A	3.3543	3.5255	1.0362	1.4073	-2.06378	0.000135628	down	12.0716	11.4953	11.7434	11.084	14.0154	15.4618	0.175382	0.581239	ns	-2.23916
RPS27L	11.5156	9.7118	3.2219	2.9611	-2.35487	1.76424e-09	down	12.5284	9.47549	10.0466	10.6518	8.39693	11.0783	-0.115868	0.70902	ns	-2.239
NFATC2IP	159.965	144.672	51.2926	51.5319	-2.14091	9.33835e-16	down	13.8868	12.5099	15.2036	14.5425	15.3193	15.2986	0.0952123	0.745516	ns	-2.23613
ENPP2	2.478	3.3797	1.5568	1.4023	-1.56464	0.00630832	down	15.1103	12.5182	13.6472	20.9158	20.1385	25.9078	0.671012	0.0228961	ns	-2.23565
ANKIB1	0.9264	0.8498	0.2025	0.4912	-1.91815	0.0225968	down	5.86585	5.99476	4.29096	7.12962	5.45549	7.97705	0.317212	0.360843	ns	-2.23536
MTMR4	1.3359	1.541	0.2997	0.7754	-1.981	0.0161223	down	6.53013	6.3489	5.43449	7.89024	6.55079	7.75953	0.250922	0.394774	ns	-2.23193
ZNF75A	13.344	13.5344	6.5888	7.8322	-1.46982	8.06911e-05	down	1.45446	1.24786	1.16538	2.32652	1.99978	2.34051	0.761662	0.0147474	ns	-2.23148
FANCC	1.0931	0.8916	0.3242	0.3145	-2.20985	0.00017659	down	0.517255	0.37877	0.4121	0.412007	0.343719	0.585297	0.011091	0.976875	ns	-2.22094
LPIN2	5.2358	4.4644	2.9423	2.1653	-1.50487	0.00102345	down	4.65568	4.85815	3.93955	7.94155	7.34982	7.18058	0.715924	0.0190509	ns	-2.22079
ARL6IP1	16.0324	15.1209	7.3605	4.2843	-2.00471	0.000134655	down	32.2808	27.2958	25.8748	34.138	22.7556	44.5114	0.210526	0.577446	ns	-2.21524
WDHD1	12.0658	9.913	2.1091	2.8417	-2.71836	9.42665e-08	down	8.98327	6.49439	8.62089	4.31646	5.99001	6.95175	-0.505481	0.17771	ns	-2.21288
C5orf24	1.1581	0.943	0.3898	0.126	-2.61448	0.00750213	down	5.74166	4.9217	5.69565	4.07161	3.4849	5.0669	-0.402321	0.205807	ns	-2.21216
DNAJC24	4.1946	2.9875	0.3489	1.3539	-2.62492	0.010005	down	2.02957	1.63783	1.68681	1.29388	0.999852	1.78326	-0.420142	0.255175	ns	-2.20478
E2F6	1.7263	2.2534	0.368	0.5354	-2.71142	0.00231264	down	1.72417	0.920187	1.74345	0.986547	1.09661	1.06295	-0.507066	0.244963	ns	-2.20435
SNX5	14.632	13.5082	5.5509	3.4683	-2.22539	3.05869e-06	down	45.6891	44.1868	39.9754	42.8694	41.2175	45.9838	-0.0232253	0.932663	ns	-2.20216
DDX20	1.5196	1.6821	0.5114	0.3308	-2.50925	0.000231267	down	2.8648	2.28545	2.81734	1.74523	2.20818	2.60447	-0.308216	0.378727	ns	-2.20103
DCTN6	8.5924	10.2124	1.1447	4.0717	-2.40494	0.0114667	down	15.8138	15.017	14.9924	15.6775	9.7095	15.1771	-0.204954	0.546752	ns	-2.19999
ZNF431	11.712	11.2768	3.6004	4.2119	-2.12863	4.20586e-09	down	4.99188	5.95622	4.87463	5.36857	4.72169	6.78866	0.0598314	0.854251	ns	-2.18846
ANKRD46	7.7204	9.5939	2.5713	3.9911	-1.96772	0.000712853	down	4.9648	4.20601	4.1601	5.42564	4.27363	6.11368	0.218848	0.48682	ns	-2.18657
CYB5D2	32.0952	30.1009	18.1746	11.3106	-1.66079	0.000568896	down	2.7704	3.1772	2.98539	4.4418	4.95265	3.69572	0.52301	0.149046	ns	-2.1838
TFR2	0.8663	0.9047	0.1477	0.1433	-3.18151	0.00789978	down	1.01446	0.799438	1.27472	0.514389	0.541866	0.525234	-0.999723	0.0153701	ns	-2.18179
USE1	22.3098	22.829	4.9247	8.6592	-2.29675	0.000147902	down	29.7153	26.852	35.8072	30.7158	32.0348	23.357	-0.11908	0.739492	ns	-2.17767
HACD2	1.1771	0.9105	0.2867	0.2782	-2.45941	0.00929626	down	5.30488	4.69036	4.61707	3.794	3.4182	4.98585	-0.289001	0.370516	ns	-2.17041
IGHMBP2	5.42	3.7559	1.6174	2.3909	-1.75919	0.00344231	down	1.85426	1.58508	1.95816	2.11863	2.70147	2.47307	0.410279	0.218498	ns	-2.16947
FANCI	8.5139	8.8694	2.5566	2.6835	-2.30444	6.80585e-12	down	8.81374	6.63577	8.03695	5.64185	7.82104	8.10718	-0.142646	0.683595	ns	-2.16179
ZNF324	5.8372	6.4548	2.912	1.9261	-1.92858	0.000139724	down	2.85515	2.57211	2.60039	3.84378	2.60958	3.11773	0.231056	0.48376	ns	-2.15963
EFNA5	0.9487	1.2133	0.3914	0.2531	-2.32961	0.00884295	down	3.93163	3.08091	3.5885	3.11646	2.72182	3.75447	-0.170188	0.596249	ns	-2.15942
ANKRD36	97.4973	100.287	24.4039	26.5996	-2.52848	1.17166e-17	down	1.62031	2.17919	2.5717	1.46507	1.75232	1.80761	-0.373007	0.32402	ns	-2.15548
RECQL	0.9289	1.7964	0.594	0.3842	-2.06553	0.043931	down	16.1563	14.595	13.5766	15.4158	14.5253	18.1053	0.089208	0.759842	ns	-2.15474
ZNF274	3.8124	1.9348	1.0775	1.3937	-1.78242	0.0173435	down	6.29674	6.86911	6.46827	9.6924	8.00755	8.1708	0.371847	0.211575	ns	-2.15427
GCLC	0.9776	0.8074	0.2605	0.5896	-1.63108	0.0410128	down	2.5813	2.28517	2.26093	3.67619	3.06525	3.65607	0.51962	0.0764434	ns	-2.1507
KIF4A	4.6058	3.2288	0.4909	1.5873	-2.46699	0.00852477	down	9.0153	7.53972	9.01328	5.515	7.72712	7.61719	-0.316861	0.359687	ns	-2.15013
KPNA2	1.5729	1.2674	0.6096	0.1971	-2.40625	0.00501613	down	3.42263	2.7156	3.29524	2.27109	2.56195	3.20573	-0.258202	0.441708	ns	-2.14805
ELP6	11.4001	6.8635	2.7509	3.1134	-2.20774	0.000747184	down	6.44505	4.64266	7.25888	5.71523	6.67429	5.45062	-0.0608775	0.869596	ns	-2.14686
BARD1	11.3118	11.4086	2.7669	4.0263	-2.30949	3.28094e-06	down	2.36308	1.70149	2.06318	1.35568	1.94823	2.25074	-0.16879	0.663007	ns	-2.1407
NCOA4	13.6876	13.6182	4.1277	8.3727	-1.68786	0.0137231	down	43.3216	40.6595	31.8158	60.7835	42.6256	58.3902	0.452033	0.175232	ns	-2.13989
MAU2	18.7234	20.6203	7.8254	8.4496	-1.84756	3.78379e-08	down	11.4237	12.7935	10.6948	17.7183	11.4034	14.5463	0.290917	0.385418	ns	-2.13848
LRRC69	7.4725	12.1344	2.1886	1.4154	-3.03023	4.94776e-05	down	1.25733	1.11656	1.21777	0.541906	0.668968	0.783524	-0.895459	0.02936	ns	-2.13477
ALDH3B1	12.6695	11.8919	12.2033	8.9885	-0.793657	0.0348016	down	8.71789	9.20911	7.97414	27.423	19.376	20.0492	1.34086	4.89895e-05	up	-2.13451
PRMT2	18.5376	20.8713	7.8732	12.0295	-1.55233	0.00340959	down	12.9598	13.7985	12.7684	23.0554	18.1168	19.1025	0.581822	0.0506332	ns	-2.13415
SIRT1	6.4992	6.4332	2.951	2.0676	-1.94684	7.56148e-05	down	11.4966	13.0928	11.5572	14.2257	13.4176	13.9894	0.177209	0.542165	ns	-2.12405
TRAM2	2.9639	4.0942	1.4865	1.6481	-1.74675	0.00231504	down	4.40916	4.29203	4.20472	6.78796	4.2841	5.98116	0.372753	0.259495	ns	-2.11951
GFOD2	0.7763	0.5728	0.3483	0.0845	-2.232	0.0255441	down	0.858347	0.635501	0.89235	0.594337	0.938329	0.725686	-0.113736	0.780681	ns	-2.11826
SEZ6L2	677.492	648	342.377	368.498	-1.47172	7.85389e-08	down	6.74607	7.309	7.10603	12.745	10.4681	10.4297	0.643423	0.0353548	ns	-2.11514
CFAP44	3.2332	4.3685	0.6153	2.149	-2.01298	0.0420543	down	5.31921	6.42771	5.68886	6.10636	7.05323	5.78387	0.0976718	0.766492	ns	-2.11065
ANGEL1	19.5289	23.4092	8.3712	10.2346	-1.77864	3.91287e-05	down	2.51991	1.61722	1.83764	2.63533	2.02424	2.94316	0.32441	0.374193	ns	-2.10305
TGFBR2	14.887	12.7845	10.1587	8.0535	-1.18201	0.00127585	down	5.88616	7.03071	5.07463	12.7797	10.8931	10.8985	0.91583	0.00567698	ns	-2.09784
NFXL1	4.9992	3.1345	2.4975	1.7767	-1.50599	0.0204466	down	20.298	28.9143	17.2146	39.7126	36.3757	25.4362	0.590234	0.163763	ns	-2.09622
VRK1	5.1859	5.1056	1.3699	1.5352	-2.39742	7.24985e-12	down	1.96545	1.28787	1.99442	1.11028	1.6136	1.56145	-0.310915	0.426582	ns	-2.0865
SNX13	2.9292	2.9875	1.5495	0.7958	-1.9231	0.00119048	down	2.18339	2.23834	1.67836	2.35814	1.8075	2.81538	0.162793	0.640411	ns	-2.08589
KCTD9	7.6887	9.177	5.6336	2.153	-1.7101	0.0263572	down	23.8463	29.5486	22.78	35.737	30.8394	34.0467	0.372666	0.232971	ns	-2.08277
CDC45	2.2397	2.3936	0.5025	0.4875	-2.80288	0.00220603	down	27.7892	19.4889	33.6436	11.5834	20.9666	17.0568	-0.720379	0.104635	ns	-2.0825
SPATA13	1.5356	1.2288	0.301	0.803	-1.88079	0.0244529	down	1.00304	0.783543	0.660878	1.0061	0.690002	1.16208	0.201564	0.604325	ns	-2.08236
NUF2	25.529	24.5841	7.7896	4.9658	-2.55738	7.41675e-08	down	9.29587	7.48181	9.2935	4.40171	6.58178	8.08597	-0.478719	0.225013	ns	-2.07867
WDR76	1.7318	1.1303	0	0.5372	-2.95273	0.0383996	down	10.7063	10.7901	11.5038	4.47298	5.7968	8.1207	-0.875242	0.0204136	ns	-2.07749
HOXA5	12.9598	14.0115	3.4802	5.9083	-2.08898	0.000755583	down	8.39975	8.84593	7.84269	11.2395	6.58214	7.44345	-0.0122355	0.974212	ns	-2.07675
KMT5B	3.002	2.885	0.8637	1.1425	-2.12319	4.47722e-05	down	5.72785	5.87114	5.00859	5.4076	4.84185	6.11515	-0.0498584	0.866048	ns	-2.07334
DYNC2H1	1.7187	1.4471	0.8473	0.3868	-1.94691	0.00405801	down	0.885893	1.19334	0.625932	1.17322	0.777002	1.04666	0.117978	0.781323	ns	-2.06488
PMFBP1	2.8568	1.366	0.803	1.0386	-1.76194	0.0371015	down	2.4219	2.64453	2.66016	3.05693	3.80438	2.81031	0.299615	0.393246	ns	-2.06156
MPZL1	1.3904	1.2725	0.4234	0.5134	-2.07888	0.00289841	down	0.538741	0.486016	0.823647	0.729757	0.630909	0.493939	-0.0182754	0.967141	ns	-2.0606
SETD1B	6.5022	4.9386	2.5358	1.3573	-2.14018	0.000514059	down	3.19311	3.2622	3.4021	3.33094	2.80645	3.36153	-0.080512	0.781969	ns	-2.05967
PRIM2	17.6077	14.1731	3.442	9.1184	-1.89286	0.0249165	down	6.25678	6.10035	6.23185	6.37055	6.70721	8.19285	0.166315	0.578113	ns	-2.05918
AACS	3.4799	3.4496	0.7931	1.0862	-2.45189	5.02979e-07	down	5.13707	5.34749	6.06339	3.71339	4.96241	4.07924	-0.39568	0.243863	ns	-2.05621
TFB1M	27.3673	23.9031	5.8243	7.5925	-2.50284	3.1501e-08	down	8.51389	5.99928	8.00694	4.98134	5.38262	6.34986	-0.454882	0.176879	ns	-2.04796
GIGYF1	13.5282	16.5917	7.951	4.8337	-1.82315	0.000563079	down	30.3021	34.6478	35.9621	41.8825	44.1596	32.8628	0.217353	0.525093	ns	-2.04051
TNFAIP2	11.1391	10.3011	6.2132	5.7404	-1.4188	8.41523e-05	down	37.7783	69.8657	44.1528	93.0787	83.3594	60.4197	0.616239	0.166298	ns	-2.03503
HP1BP3	31.0085	30.485	15.6282	14.4954	-1.60592	4.01614e-10	down	22.5356	23.7152	21.15	32.5334	27.2288	32.4238	0.422977	0.131982	ns	-2.02889
KATNA1	10.0407	9.0315	4.6454	1.2876	-2.28112	0.0109857	down	12.1704	12.1885	14.0092	10.3522	11.4103	10.9863	-0.254481	0.408338	ns	-2.02664
ACSF3	3.9138	3.4118	1.2321	2.0419	-1.72567	0.00293783	down	2.45118	1.9405	2.54715	2.98881	2.5892	3.10864	0.298609	0.331599	ns	-2.02428
YTHDC2	1.9818	1.8377	0.6232	0.5374	-2.2954	3.36486e-05	down	4.8058	3.92918	3.87338	2.95622	3.2386	4.44718	-0.272423	0.424631	ns	-2.02297
NR3C1	23.0103	21.8421	12.4966	9.3498	-1.61841	5.04132e-06	down	6.96816	7.38005	6.29896	10.1189	8.18258	9.55581	0.404073	0.168814	ns	-2.02248
SDF2	17.6447	15.0014	6.9864	5.648	-1.94728	5.58372e-06	down	10.4419	10.4447	10.7472	12.9255	10.4106	10.5568	0.0748936	0.804484	ns	-2.02217
IBTK	0.9461	0.9343	0.5149	0.0833	-2.25307	0.0329596	down	5.86544	4.90441	3.84799	3.69337	3.75767	5.16791	-0.239528	0.505291	ns	-2.01354
LRRC23	22.9462	23.7447	18.3874	9.9891	-1.30625	0.0194037	down	3.01062	3.57813	3.73989	6.35126	6.46346	4.27659	0.704683	0.0702458	ns	-2.01093
PARP9	1.2568	1.7279	1.0046	0.4873	-1.59084	0.0290679	down	1.23768	1.42086	1.11579	1.9297	1.86159	1.33008	0.418147	0.267641	ns	-2.00899
RAB18	5.9516	7.1966	2.7612	2.3249	-1.95012	1.95738e-06	down	4.25112	4.20767	4.00182	4.51706	4.12056	4.54398	0.0551116	0.841306	ns	-2.00523
NME7	8.0423	7.2422	4.1875	0.7617	-2.23098	0.0447891	down	3.52044	4.16301	3.32696	3.47202	2.84991	3.2713	-0.225769	0.481842	ns	-2.00521
ANKRD49	21.1995	22.8536	10.8544	7.783	-1.82311	1.74687e-05	down	10.5993	9.78982	9.16246	12.5873	9.57478	11.9812	0.182028	0.544927	ns	-2.00514
GTSE1	10.9672	8.7478	1.2735	5.118	-2.1728	0.0358978	down	1.39625	0.969561	1.27544	0.924837	0.875815	1.49574	-0.169139	0.685448	ns	-2.00366
MRPS31	19.7744	19.5158	8.3603	7.0966	-1.92384	3.98199e-06	down	34.7841	32.7033	31.7757	35.5147	37.6929	33.1687	0.0788868	0.789754	ns	-2.00272
SART3	71.2231	74.3356	27.9233	24.6173	-2.04802	1.94409e-14	down	18.9812	19.2881	22.4489	18.5792	24.0557	16.7205	-0.0480833	0.893726	ns	-1.99994
RBM14	2.2481	2.6453	0.3464	0.8961	-2.5387	0.0019325	down	5.41999	3.8723	5.07081	3.25673	2.54125	4.2722	-0.540904	0.138018	ns	-1.99779
RAD51AP1	89.1662	96.7058	37.1636	43.7173	-1.77254	1.30481e-06	down	12.6952	8.27768	10.3932	10.1485	11.8068	15.2809	0.222844	0.54566	ns	-1.99538
CEPT1	3.9536	3.6857	2.4201	0.8385	-1.82378	0.0232524	down	9.2173	9.3192	8.5968	10.3288	9.09488	11.639	0.165976	0.560088	ns	-1.98975
ACAP3	2.298	1.7153	0.6016	1.2505	-1.67511	0.0241806	down	4.14479	4.09381	4.63455	6.13418	4.88579	5.28006	0.314522	0.296339	ns	-1.98963
SAP30	3.6203	2.0745	1.1432	0.5545	-2.32674	0.041765	down	52.7842	66.5063	65.2659	47.1317	58.9691	41.7896	-0.338974	0.355028	ns	-1.98776
PPARGC1B	3.241	3.0944	1.4513	0.3942	-2.37802	0.00974845	down	0.970841	0.561672	0.867681	0.65089	0.57227	0.632104	-0.391536	0.307981	ns	-1.98648
G2E3	0.6215	0.601	0.3212	0.1558	-1.94313	0.0197042	down	3.01634	3.12054	2.30737	2.82932	2.6506	3.37213	0.0397064	0.904294	ns	-1.98284
ZFP90	3.0775	3.9435	2.3466	1.1382	-1.60124	0.0177346	down	3.21424	2.83359	2.32561	3.66202	3.03211	4.36116	0.373114	0.269472	ns	-1.97436
CKAP2L	22.8071	19.5994	8.3534	9.2993	-1.83603	9.37404e-07	down	4.1045	3.95232	3.61877	3.34732	5.05437	4.65578	0.137068	0.703474	ns	-1.9731
KLHL28	1.457	1.4299	0.649	0.4497	-1.97455	0.00196311	down	4.02951	5.54141	3.7141	4.83566	3.6343	5.0884	-0.00426172	0.99069	ns	-1.97029
GKAP1	7.4293	9.7779	5.2786	1.4936	-1.94583	0.036054	down	4.19348	6.42002	4.89713	5.22301	6.0506	4.76521	0.0212549	0.956015	ns	-1.96709
RGS18	3.3211	3.7567	1.0685	1.2957	-2.15534	0.00228775	down	8.17943	8.78318	6.58589	6.79017	5.20544	9.14154	-0.188578	0.614386	ns	-1.96677
MKNK1	28.7492	28.0723	16.0385	17.5376	-1.33185	1.28437e-05	down	16.6873	18.1825	16.1135	30.0792	23.1235	27.4094	0.631456	0.0322327	ns	-1.9633
SNX14	5.4488	4.702	2.7065	1.6735	-1.7964	0.000243341	down	0.953919	1.17054	1.09758	1.2448	1.09093	1.35485	0.165631	0.595003	ns	-1.96203
STRIP2	1.6426	0.8375	0.5093	0.1235	-2.56104	0.0225247	down	2.19089	1.50324	2.20701	1.16149	1.07993	1.71164	-0.604514	0.124036	ns	-1.95653
LAIR1	0.9351	0.7149	0.4635	0.3597	-1.57997	0.0324857	down	6.63596	6.12672	6.60682	8.43174	7.45987	9.66179	0.371299	0.194139	ns	-1.95127
GLO1	6.4069	4.8264	2.5407	1.2324	-2.15855	0.0033452	down	90.3416	85.2037	83.8526	69.6243	78.1953	79.9236	-0.21076	0.45982	ns	-1.94779
CRELD2	2.5482	1.6426	0.5794	0.9836	-1.98588	0.0119287	down	6.29542	3.75278	5.52368	4.77098	5.71118	4.85998	-0.0384703	0.918649	ns	-1.94741
MBP	1.6493	1.7941	0.9588	0.8139	-1.53668	0.000416884	down	8.56565	8.22815	6.79578	11.9043	8.96595	11.0965	0.409781	0.183794	ns	-1.94646
MDH1	3.3767	2.993	1.0496	1.1637	-2.09763	0.000367726	down	27.1723	20.4831	22.3079	21.3025	17.6691	25.2569	-0.151634	0.633684	ns	-1.946
TIGD1	6.0741	5.5174	2.4661	1.0875	-2.29526	0.000696821	down	0.860339	0.606615	0.932718	0.585479	0.565357	0.759732	-0.354909	0.370712	ns	-1.94035
PSMD14	6.8661	6.2213	0.9211	2.3829	-2.5421	0.00167152	down	8.2353	5.66431	8.44482	3.58503	5.32599	6.03809	-0.602634	0.133115	ns	-1.93947
FAM161A	17.5919	17.3331	6.8307	9.3875	-1.67498	0.000245684	down	2.74773	2.63699	2.8396	2.64601	3.98007	3.431	0.264275	0.463435	ns	-1.93925
NBPF11	4.0145	5.3661	3.3977	3.5403	-1.01171	0.0427544	down	2.28747	3.0954	2.56921	5.82771	4.90428	4.66986	0.926726	0.00742938	ns	-1.93843
C2orf68	35.8404	31.3273	17.7633	8.9907	-1.91626	0.00151188	down	6.27067	5.09762	6.80302	6.14033	5.87225	6.6788	0.015547	0.959864	ns	-1.93181
TMEM161B	0.9875	0.9372	0.4678	0.3781	-1.76415	0.00688162	down	3.17429	2.79332	2.3424	3.23026	2.50207	3.78515	0.166948	0.622869	ns	-1.93109
RNPC3	11.0929	11.4677	6.2109	5.7081	-1.49747	7.88069e-06	down	9.06708	9.54167	7.1188	12.8998	9.51721	12.966	0.428856	0.194791	ns	-1.92633
NRIP3	5.8757	7.2009	2.4757	1.6953	-2.23198	4.6903e-05	down	3.58842	2.77022	3.48935	2.5354	2.90454	2.65358	-0.308046	0.352185	ns	-1.92393
ZNF234	3.9363	3.5459	0.7171	1.9479	-2.04581	0.0134122	down	4.87819	5.59766	5.48073	4.64444	5.32655	4.92402	-0.125866	0.690149	ns	-1.91994
HMMR	66.0202	60.3848	22.6453	17.3531	-2.2398	1.82821e-10	down	10.5157	9.4866	11.0544	5.72495	10.0774	9.42982	-0.321266	0.418354	ns	-1.91853
FSD1L	0.693	0.7732	0.2273	0.2205	-2.28813	0.00436386	down	0.905803	1.06838	0.799601	0.590873	0.607847	0.984788	-0.378331	0.347005	ns	-1.9098
RBM22	20.4045	24.84	6.8838	9.7134	-2.01633	0.000103843	down	29.2897	29.9314	28.5102	28.981	25.6321	28.2523	-0.108892	0.691326	ns	-1.90744
CEP152	82.0948	85.2427	41.6049	31.0265	-1.78568	2.98994e-07	down	12.6823	11.3234	11.8118	11.3086	15.5673	12.4524	0.118484	0.72508	ns	-1.90416
ADAP1	1.144	1.1732	0.2956	0.7168	-1.75724	0.0376974	down	1.86257	1.80551	2.1064	2.5215	1.99892	1.9704	0.146574	0.665529	ns	-1.90381
WDR61	6.2266	6.2569	2.6024	1.6158	-2.1492	2.14301e-05	down	4.0956	2.14233	3.11173	2.53724	2.29095	3.14588	-0.252192	0.525765	ns	-1.897
FEZ2	5.4003	5.4116	3.4323	2.68	-1.40255	0.00034447	down	3.50337	2.83485	3.12164	4.76886	3.85751	4.92036	0.492161	0.100805	ns	-1.89471
CIBAR1	1.0172	0.6404	0.1008	0.1957	-3.04571	0.0058606	down	0.904308	0.661464	1.07991	0.259836	0.369886	0.593819	-1.15127	0.0188394	down	-1.89444
LIN7B	18.9235	15.9744	7.6831	7.4534	-1.77943	0.000132854	down	3.03457	4.05972	4.66965	5.05322	4.20764	3.65166	0.108902	0.785937	ns	-1.88834
CASP4	10.086	11.1786	5.501	3.594	-1.80956	0.000123668	down	12.7884	13.5773	13.4236	14.1195	15.1074	13.4088	0.0772771	0.794857	ns	-1.88684
MSI2	2.0038	1.8079	0.4372	1.0114	-1.95356	0.0098021	down	2.99153	3.49938	2.93314	3.2134	2.77564	3.17622	-0.0688456	0.817111	ns	-1.88471
PIK3CA	0.8271	0.5529	0.2177	0.3801	-1.76955	0.0189107	down	2.51099	2.80181	2.11955	3.01933	2.22539	2.97445	0.114753	0.727146	ns	-1.88431
ASAP1	66.3642	65.1528	35.9057	39.1207	-1.38264	1.79757e-06	down	17.8056	22.5313	14.7558	29.0694	23.4945	26.9932	0.499883	0.148786	ns	-1.88252
KRBOX5	1.9965	1.812	0.7466	0.8691	-1.80894	0.000648633	down	2.5273	2.58944	2.50215	2.49567	2.90969	2.72083	0.0675498	0.825313	ns	-1.87649
THUMPD3	6.8719	6.8068	3.1439	2.9113	-1.75211	2.95189e-05	down	6.26899	5.28442	5.35075	5.8019	6.06071	6.87496	0.123416	0.679222	ns	-1.87553
ASPH	14.4386	16.3346	7.4641	5.3563	-1.84625	3.98893e-06	down	5.50973	5.85172	5.09933	5.5777	5.50842	6.01717	0.0288935	0.918588	ns	-1.87514
ZNF644	4.5934	3.6157	1.2792	1.241	-2.27747	1.50026e-05	down	13.141	15.0069	12.1602	9.15515	10.1287	11.6765	-0.408635	0.194302	ns	-1.86884
NTMT1	6.192	5.6516	1.7269	2.3933	-2.09254	0.000381012	down	6.39779	4.02533	6.44325	5.39459	5.03349	4.19374	-0.224524	0.560709	ns	-1.86802
DCP2	2.2999	2.209	1.0528	0.9575	-1.74175	0.000167902	down	10.6057	12.1504	9.57152	12.4644	9.88085	13.7449	0.126087	0.691565	ns	-1.86784
TPX2	9.9809	9.3215	1.4529	3.6244	-2.48434	0.0015417	down	26.4941	26.0379	29.3433	14.1363	21.7452	18.1489	-0.618535	0.0863766	ns	-1.8658
MRPS27	1.807	1.2257	0.1916	0.6692	-2.3661	0.0165059	down	4.49258	3.27745	4.24588	2.51677	2.55668	3.5342	-0.508488	0.134494	ns	-1.85761
MBNL1	3.2331	3.551	1.648	1.526	-1.67312	0.000126504	down	57.6663	56.1118	45.0662	61.2991	51.7746	70.9503	0.18176	0.560215	ns	-1.85487
LDLR	4.0068	3.6963	1.8652	0.6666	-2.19847	0.00489502	down	51.0836	45.0432	46.3552	42.5502	30.9671	41.0874	-0.343769	0.24673	ns	-1.8547
SLF1	21.6872	22.9981	9.8123	6.8748	-2.00379	9.50219e-07	down	4.11339	3.20923	4.09905	3.09016	3.27423	4.08223	-0.155379	0.635466	ns	-1.84841
ATP6V1D	18.4734	16.9836	9.5138	8.2039	-1.57809	6.25566e-06	down	12.6537	13.839	12.3113	16.3549	15.4692	15.7187	0.267344	0.352662	ns	-1.84543
SLC38A5	8.3018	9.7174	0.7451	1.4456	-3.60595	4.26374e-07	down	7.23836	3.90984	7.34761	1.58256	1.83619	2.13166	-1.76171	3.73003e-05	down	-1.84424
CIP2A	136.152	128.686	48.5322	49.9348	-2.00125	6.1629e-14	down	8.02657	7.35567	9.69389	5.43949	9.17798	8.15188	-0.160179	0.686336	ns	-1.84107
CCDC18	63.9778	64.2038	31.1564	24.5042	-1.78356	1.19547e-08	down	7.32897	5.96343	7.69335	5.57831	8.87753	7.63314	0.0563571	0.881273	ns	-1.83992
TAF1D	165.256	163.754	57.1746	60.6568	-2.0549	2.3115e-14	down	41.8752	45.1163	43.673	38.0379	38.181	38.2816	-0.215272	0.440024	ns	-1.83963
SERAC1	1.5633	1.5425	0.476	0.8576	-1.78444	0.00566177	down	0.488963	0.552007	0.424377	0.506727	0.452104	0.589339	0.0534008	0.882564	ns	-1.83784
ZNF621	1.3346	1.5941	0.9204	0.2435	-1.93011	0.037268	down	5.91455	6.48975	5.93682	5.73341	5.46655	6.29343	-0.0963017	0.736367	ns	-1.8338
ZNFX1	75.6758	79.2979	24.1137	32.4857	-2.02184	3.37761e-06	down	5.74729	6.59488	6.36341	5.93603	6.11574	4.60178	-0.188675	0.57908	ns	-1.83317
FAAP24	41.0077	38.7835	20.7922	19.3744	-1.56619	4.41896e-07	down	2.63019	1.81697	2.33961	3.39128	2.19514	2.61411	0.258402	0.501222	ns	-1.82459
GSS	4.6399	4.7617	1.8203	1.6481	-2.01572	1.83257e-05	down	9.13712	7.144	9.20896	6.53247	8.20673	7.81999	-0.197231	0.550607	ns	-1.81849
CENPC	4.9788	4.7543	2.3779	1.7942	-1.80194	3.13342e-05	down	7.18628	7.49554	6.85985	6.24359	7.99525	7.89662	0.0153504	0.961514	ns	-1.81729
NAA20	7.4808	8.0891	3.7721	1.6633	-2.10775	0.00257589	down	32.4968	24.5741	29.6162	22.7105	22.8765	26.251	-0.295026	0.330409	ns	-1.81273
GNA11	2.2341	1.8362	0.7143	0.5775	-2.23273	0.000748488	down	2.01981	2.09872	1.85278	1.55038	1.31005	1.67989	-0.420233	0.189239	ns	-1.8125
MRPS11	12.8177	12.786	4.2544	3.6113	-2.28075	3.07332e-09	down	5.74641	4.08787	5.58239	3.62939	3.80985	3.82585	-0.475242	0.149378	ns	-1.80551
ACAP2	2.0937	1.3803	1.1495	1.0495	-1.23321	0.0338044	down	10.3573	14.3647	9.11644	18.8117	15.346	17.2415	0.572191	0.11214	ns	-1.8054
MRPL12	4.0009	4.5415	1.4831	0	-3.12979	0.0162063	down	1.67751	0.243214	1.59972	0.619714	0.340009	0.411965	-1.32867	0.0975868	ns	-1.80112
EXOG	3.0224	2.2527	1.2079	0.3906	-2.31379	0.00698287	down	1.83248	1.13348	2.01636	0.831852	1.13844	1.59559	-0.513702	0.263237	ns	-1.80009
MKS1	0.7154	0.5865	0.3315	0.2573	-1.72228	0.0167918	down	2.93546	2.5171	2.83	3.06135	2.88804	2.932	0.0771761	0.789746	ns	-1.79946
KNL1	18.3395	16.8889	7.154	5.4529	-2.06239	8.72965e-09	down	4.17548	4.17784	3.32947	2.66384	3.33028	3.92558	-0.26339	0.448916	ns	-1.799
HOXA6	36.4695	39.6225	18.0511	19.2061	-1.60482	6.3518e-05	down	6.82122	6.82737	3.90296	9.16445	4.53866	6.66371	0.193727	0.67603	ns	-1.79855
ZNF16	18.5673	18.3425	7.4296	6.0986	-2.02674	1.04606e-08	down	3.4167	2.65928	2.77393	2.70637	2.03077	2.88915	-0.237444	0.476995	ns	-1.78929
NAA16	121.668	124.196	39.7002	48.1417	-2.05568	1.3991e-08	down	6.37303	5.98184	6.58399	4.3984	5.96899	5.64256	-0.266498	0.421297	ns	-1.78919
IPO9	8.0062	7.1856	2.4514	2.805	-2.10275	7.45865e-08	down	9.07463	8.42131	8.91051	6.99058	6.62852	8.01735	-0.314596	0.256626	ns	-1.78815
RAB11FIP2	6.2309	5.2425	2.4148	1.7849	-2.0291	2.85871e-05	down	2.63836	2.14025	2.08192	1.79378	1.84531	2.24861	-0.246984	0.450729	ns	-1.78211
VPS4B	38.5611	36.8538	19.4214	18.6726	-1.5607	4.64977e-08	down	27.15	30.7252	24.2212	34.513	32.5975	30.0942	0.219786	0.481972	ns	-1.78049
KIF20B	96.0228	91.6137	42.0351	39.1938	-1.78391	8.0826e-14	down	14.2701	11.7951	13.6756	11.7168	14.0303	14.5071	-0.00359508	0.990693	ns	-1.78032
NKTR	54.6257	52.7514	27.018	29.5232	-1.49795	1.9237e-07	down	16.348	16.8149	14.5309	20.6395	18.2941	20.038	0.279736	0.318857	ns	-1.77768
RRM1	41.6301	40.1738	18.3836	14.5759	-1.89089	1.25447e-08	down	49.7539	42.3789	53.7659	36.4987	51.9507	47.7833	-0.117281	0.735993	ns	-1.7736
NUP85	8.2808	6.8959	4.6108	2.3763	-1.70555	0.00516832	down	8.26489	6.42689	8.10368	7.77651	7.53127	8.99705	0.0672519	0.82585	ns	-1.77281
ARHGAP10	2.2358	2.367	0.5566	1.3498	-1.83058	0.018597	down	1.96161	1.95661	1.91889	1.94768	1.99366	1.76241	-0.0578122	0.850413	ns	-1.77277
MECR	2.7571	2.0097	0.3616	1.0525	-2.30938	0.0106488	down	2.64414	1.05266	1.96429	1.12073	1.36797	1.46661	-0.539503	0.261216	ns	-1.76987
RRAGC	3.7052	4.2131	2.6326	1.8445	-1.40507	0.00699386	down	5.58892	7.31509	5.90444	8.17874	9.32107	7.08497	0.364022	0.308717	ns	-1.7691
NLRC5	2.99	3.7133	1.9331	1.7581	-1.43934	0.00135654	down	0.868732	0.782612	0.916881	1.3883	0.734	1.15446	0.327498	0.393006	ns	-1.76684
DCAF16	9.4028	9.1624	5.1271	3.0144	-1.77422	0.000675957	down	7.21736	3.84717	5.94905	3.97083	5.73444	7.45726	-0.0101506	0.98187	ns	-1.76407
TMEM14B	11.0815	8.9881	5.9052	4.2211	-1.56679	0.000771821	down	11.9896	9.73458	11.8048	10.1402	14.5706	14.2788	0.197146	0.574665	ns	-1.76394
CAPN1	1.4498	1.1984	0.4984	0.7737	-1.62441	0.0163582	down	20.9071	21.284	19.5383	27.5741	20.5677	21.0882	0.139226	0.655033	ns	-1.76363
USP40	6.3081	6.4808	5.3623	4.1927	-1.00064	0.00629899	down	4.1964	3.00553	3.23722	5.85228	6.0915	5.97566	0.759635	0.0170319	ns	-1.76027
NFKBIA	29.7357	26.5526	16.9755	12.1906	-1.52934	0.000153281	down	29.7976	38.3397	33.1887	45.7822	40.584	34.4639	0.229419	0.500583	ns	-1.75876
MAP3K11	3.3399	2.6832	1.5584	1.5805	-1.51332	0.00107426	down	4.87012	5.83713	5.13001	7.82872	5.48885	5.79259	0.242658	0.473339	ns	-1.75597
DHX40	2.2883	2.5863	1.2669	1.2291	-1.54241	0.00517834	down	13.8485	17.8775	12.9526	18.0162	19.0239	15.5825	0.213521	0.541973	ns	-1.75593
CHAC2	2.8158	2.3338	1.1432	0	-2.77276	0.0356971	down	2.63228	1.45292	2.42215	1.23402	0.52417	1.39722	-1.01785	0.050237	ns	-1.75491
C2orf69	15.2893	13.6283	5.6219	1.193	-2.68727	0.00998069	down	3.02322	2.10313	3.00485	0.978776	1.168	2.20573	-0.934231	0.0463684	ns	-1.75304
RNF114	5.1802	2.974	2.2428	1.8411	-1.57205	0.021421	down	23.8623	27.9948	20.8949	32.6439	22.4257	29.1172	0.178443	0.597763	ns	-1.75049
SCAPER	24.0071	23.3305	14.1786	11.6916	-1.45047	6.88734e-07	down	3.0928	4.21159	3.62467	3.93163	5.93944	3.70919	0.296777	0.47203	ns	-1.74725
ATE1	1.0152	1.6956	0.612	0.2545	-2.2406	0.00767075	down	0.981838	0.659532	0.828535	0.511456	0.521138	0.752855	-0.494659	0.186822	ns	-1.74595
PRORP	0.7784	0.8984	0.3211	0.1038	-2.57131	0.00841041	down	2.08419	3.6161	2.91122	1.81147	1.4724	1.66507	-0.83025	0.0363306	ns	-1.74106
SLC30A7	17.613	16.1625	4.9593	7.4276	-2.01295	7.36037e-05	down	3.76759	3.78092	3.22422	3.29611	2.05443	3.77006	-0.273041	0.458681	ns	-1.73991
CCNT1	1.4506	1.3336	0.5069	0.4917	-2.05436	0.00205603	down	10.2866	10.9718	9.70809	7.8292	7.76216	9.78783	-0.316351	0.289795	ns	-1.73801
ZNF280D	0.7677	0.7283	0.494	0.2995	-1.49743	0.0214775	down	1.35187	1.17963	1.22734	1.43621	1.35891	1.72883	0.240553	0.432965	ns	-1.73799
MCM6	2.7591	2.9552	0.9048	0.7022	-2.40985	0.00048015	down	49.7343	31.8253	45.9086	18.2093	28.4162	33.5956	-0.688832	0.0998165	ns	-1.72102
LSG1	11.516	11.0646	5.1431	4.3846	-1.82256	2.18748e-06	down	7.91983	5.73766	8.02089	6.14308	6.50266	7.79225	-0.110005	0.742852	ns	-1.71256
GEMIN5	1.9903	2.2853	0.7954	0.9003	-1.9087	0.00254127	down	3.41665	1.23919	2.46155	1.95727	1.48923	2.85757	-0.1993	0.699545	ns	-1.7094
UTRN	6.4903	6.1627	4.6363	2.66	-1.38035	0.00831662	down	6.85093	8.35506	5.01614	8.9363	8.28586	8.64636	0.328328	0.363579	ns	-1.70868
BLZF1	2.1136	2.9323	1.567	0.7601	-1.70631	0.0268839	down	7.91232	8.68869	7.07762	9.05745	7.04998	8.05231	0.00225243	0.994277	ns	-1.70856
PHYKPL	16.618	16.1089	11.0832	10.4078	-1.18275	2.48409e-05	down	6.55431	5.81593	6.80372	9.58918	8.90297	9.54585	0.52354	0.0631527	ns	-1.70629
MTF1	2.5705	2.8679	1.0303	1.272	-1.81258	0.000646476	down	4.63837	4.14688	4.20682	3.80909	4.05808	4.38098	-0.110369	0.704346	ns	-1.70221
RBMX	84.7154	86.3009	29.3854	26.5324	-2.18997	3.5473e-17	down	95.5979	102.321	89.8029	71.0301	65.1493	72.5767	-0.490028	0.077521	ns	-1.69994
CCDC191	39.7606	35.4593	28.1796	24.0402	-1.1039	0.00023737	down	4.86209	5.59635	6.39312	7.84967	10.5829	7.33171	0.593881	0.117064	ns	-1.69778
HIC2	1.9604	1.6148	0.8254	0.6006	-1.90478	0.00237509	down	3.42595	3.73925	3.79174	3.35552	3.19321	3.09519	-0.210056	0.486045	ns	-1.69472
CNTRL	13.8693	13.0084	8.2361	5.7813	-1.52122	9.52583e-05	down	10.9221	9.92912	10.5369	11.1984	13.3396	11.3009	0.173159	0.572092	ns	-1.69438
POLRMT	2.3241	3.4547	0.7394	1.578	-1.88302	0.0203036	down	5.93749	4.40125	6.59638	4.73706	4.84771	5.48754	-0.192841	0.570281	ns	-1.69018
CAMK2G	17.9658	16.7827	10.5702	8.8638	-1.41638	4.88785e-06	down	11.4923	17.532	14.6792	18.1282	20.741	14.7399	0.273714	0.483331	ns	-1.69009
CLASP2	5.8029	6.5928	3.0984	2.6241	-1.69441	4.95043e-06	down	7.3864	7.66583	6.43766	7.81922	6.40408	7.62277	-0.00453642	0.987631	ns	-1.68987
EXOC1	3.5974	4.5852	2.9277	2.9755	-1.04779	0.0355377	down	16.4106	17.5468	15.3919	27.0004	24.0986	27.3398	0.64098	0.0226653	ns	-1.68877
MTG2	10.5955	9.6847	3.8442	4.1288	-1.91996	1.60474e-06	down	4.14832	3.21951	5.41566	3.48978	4.06018	3.44742	-0.23889	0.532184	ns	-1.68107
KLHL18	0.7703	0.7208	0.4237	0.2055	-1.82962	0.0290611	down	0.975554	0.78165	0.913998	0.700768	0.971317	0.800277	-0.148704	0.690831	ns	-1.68092
TECPR1	40.5669	42.0023	23.1578	23.1074	-1.4109	8.88322e-08	down	1.40986	1.19352	1.319	1.71638	1.45995	1.6173	0.266325	0.387584	ns	-1.67722
GLE1	40.3586	40.4763	24.0719	28.4142	-1.1943	0.000500082	down	8.56587	8.02609	8.32949	12.6551	11.5792	11.1542	0.48281	0.0876255	ns	-1.67711
VPS26A	6.244	6.1371	2.9251	2.412	-1.79235	5.59181e-05	down	17.393	18.3237	15.3921	15.2065	14.6187	18.1999	-0.118607	0.690386	ns	-1.67375
DNAAF5	0.8113	1.4026	0.3144	0.2034	-2.6824	0.0061666	down	2.43867	1.21172	1.87339	0.81019	0.696806	1.28097	-1.00988	0.0278685	down	-1.67252
CAST	9.7488	8.7396	6.506	8.3791	-0.881395	0.0346548	down	13.1132	14.9503	11.2477	25.8175	20.238	23.256	0.78887	0.0128188	ns	-1.67026
STX16	96.4162	90.0339	61.9258	51.5332	-1.29496	3.96236e-06	down	9.94659	8.42235	8.82966	12.3856	9.95768	13.6302	0.37521	0.209842	ns	-1.67017
TYW1B	9.0396	9.0529	7.3402	4.4505	-1.20231	0.0192671	down	1.50106	1.6927	1.67887	2.30027	2.68187	1.88595	0.464532	0.219113	ns	-1.66685
PYROXD1	1.2574	1.4531	0.523	0.6342	-1.80161	0.0122125	down	5.58765	5.84242	4.69397	4.79831	4.46595	5.69435	-0.136862	0.662215	ns	-1.66475
FBXL18	1.2957	1.2355	0.537	0.4466	-1.94143	0.00148723	down	0.613612	0.698241	0.721106	0.47016	0.615576	0.6393	-0.276715	0.455661	ns	-1.66472
NSD2	5.9506	6.8881	0.7721	3.1386	-2.26447	0.0312276	down	5.61373	4.69958	6.05023	2.66529	4.12148	4.15428	-0.601579	0.108028	ns	-1.66289
NUDCD1	14.1003	12.3741	5.1991	3.9382	-2.1143	3.54105e-08	down	9.32126	7.25278	7.49534	5.54009	4.73491	7.6915	-0.452585	0.191791	ns	-1.66171
ANKRD13A	12.4654	10.8757	8.5514	6.2218	-1.24029	0.00204403	down	14.3435	16.7024	12.9177	22.5232	17.8303	19.6582	0.420396	0.182979	ns	-1.66068
PIGN	3.4821	3.4117	2.1263	1.1077	-1.67996	0.00387089	down	1.84503	1.55613	1.49252	1.47524	1.37206	2.07804	-0.0201061	0.952607	ns	-1.65985
FAM114A2	5.0855	3.5905	3.0971	1.5579	-1.48388	0.0273604	down	7.11723	5.82189	6.6193	6.53442	9.01983	6.76751	0.174658	0.620419	ns	-1.65853
SUMF2	5.735	5.4213	2.3719	2.655	-1.72296	0.000419215	down	27.5497	20.4353	25.6678	22.3119	22.1686	27.1237	-0.0656187	0.832578	ns	-1.65734
NIBAN1	15.4026	13.5284	3.9523	7.5812	-1.88708	0.00420083	down	7.344	7.53444	7.17648	5.34838	6.56897	7.22563	-0.230569	0.463992	ns	-1.65651
DIAPH3	51.8971	52.8022	19.6613	17.1072	-2.08768	3.34584e-14	down	7.99124	8.23495	7.96425	4.16409	7.13275	6.91381	-0.432265	0.265951	ns	-1.65542
IQGAP2	25.9106	24.5029	24.3745	18.5023	-0.814036	0.0157836	down	5.75885	6.5209	5.20816	11.7077	11.0912	8.99991	0.840994	0.0123053	ns	-1.65503
ZNF785	8.7936	7.1658	2.4186	4.3993	-1.7887	0.00555664	down	2.12491	2.13179	2.74843	1.97904	2.11386	2.41846	-0.135654	0.693527	ns	-1.65304
TGIF2	56.4592	51.7735	25.2366	20.0973	-1.83446	2.61367e-08	down	7.71412	7.19594	8.8074	7.94795	5.18101	8.18164	-0.184726	0.592589	ns	-1.64974
MNS1	190.267	179.99	75.6888	69.0899	-1.93109	2.90991e-14	down	13.0482	13.9756	16.0475	7.7819	18.5129	9.33651	-0.281718	0.573654	ns	-1.64937
CDK5RAP2	7.1814	7.6026	3.9271	3.8097	-1.51026	1.67008e-07	down	4.90867	5.61899	5.2329	5.62946	6.53652	5.35569	0.132228	0.679789	ns	-1.64249
KIF22	4.7007	4.8531	2.2962	1.4175	-1.94727	0.000179682	down	13.4914	11.0481	15.9376	9.73974	11.9636	11.5152	-0.30616	0.370468	ns	-1.64111
TSEN54	2.1039	1.5823	0.6644	0.9668	-1.74327	0.0177137	down	3.91819	4.09913	4.42751	4.77701	3.42688	3.58005	-0.102436	0.761082	ns	-1.64083
TMEM18	18.6316	19.4786	10.3371	9.7709	-1.49887	2.8994e-07	down	5.46042	6.50526	7.1608	6.40501	8.24354	6.76346	0.140966	0.687627	ns	-1.63984
NAA35	29.8677	30.3519	12.6449	11.7335	-1.88125	4.24045e-11	down	7.22203	6.3199	6.83633	4.8547	6.57906	6.04727	-0.242939	0.461064	ns	-1.63831
TUG1	1.3314	1.6218	1.1057	0.429	-1.53785	0.0459442	down	18.2047	17.7991	13.9816	18.5926	13.2821	23.0215	0.0994998	0.782112	ns	-1.63735
TRMT2B	5.4105	4.3109	2.2143	2.3271	-1.67052	0.0018356	down	4.30828	2.76873	3.38348	3.35391	3.04574	3.95684	-0.0375452	0.915311	ns	-1.63298
FOXP1	14.7746	13.8981	6.319	6.3514	-1.75253	1.88509e-11	down	1.06709	1.03249	1.16525	0.857869	0.983186	1.22421	-0.119853	0.712378	ns	-1.63268
ZNF236	4.1018	3.9059	1.2633	1.419	-2.15065	8.2687e-07	down	1.42343	1.37922	1.47012	0.916768	0.777347	1.35184	-0.518413	0.153804	ns	-1.63224
RBM23	8.8372	9.586	4.4291	4.7108	-1.58565	2.77322e-06	down	6.47957	7.15803	6.63547	7.12754	7.26655	6.88935	0.0459634	0.87441	ns	-1.63161
SP140L	16.8684	16.5511	11.6541	11.1772	-1.12536	0.000182048	down	9.37244	11.4883	9.60106	16.3516	15.2711	12.3304	0.506152	0.138021	ns	-1.63151
ATG12	9.7587	10.5654	3.9661	6.3034	-1.55069	0.00477037	down	13.5053	15.3809	13.9778	15.4436	14.4316	16.1825	0.0756512	0.789915	ns	-1.62635
MRPL1	249.262	236.644	123.176	129.303	-1.51797	4.49332e-08	down	46.1916	34.67	41.3586	45.4501	42.2514	46.1632	0.108365	0.715252	ns	-1.62634
ZGRF1	6.2279	6.2457	2.5481	1.7543	-2.11767	2.58227e-06	down	4.75473	4.49533	5.32585	2.80487	3.4484	4.31062	-0.49327	0.152118	ns	-1.6244
PHKA2	10.5553	10.7624	5.4278	5.9449	-1.47984	1.92635e-05	down	13.0066	12.3678	11.2367	14.9489	11.4196	14.7944	0.139953	0.635068	ns	-1.61979
ADA	16.5904	14.6065	10.0159	9.7761	-1.23092	3.25294e-05	down	4.61182	3.93991	4.42165	7.1334	5.22619	4.85413	0.385528	0.255719	ns	-1.61645
NARF	7.291	7.5874	5.0224	3.4014	-1.4037	0.0014519	down	18.3433	22.4238	20.4569	27.1031	23.6577	21.4154	0.21218	0.50881	ns	-1.61588
KIF15	14.9893	15.0081	8.0761	4.3984	-1.85314	0.000846655	down	6.35293	6.88904	7.97956	4.34148	8.0554	5.77739	-0.241612	0.565184	ns	-1.61153
UNG	0.9657	0.644	0.142	0.2754	-2.51047	0.0223276	down	9.56467	4.27163	9.46021	3.06457	4.06788	5.55177	-0.900319	0.0666138	ns	-1.61015
ZNF518A	4.7517	5.1822	3.4536	3.0282	-1.19421	0.00104327	down	6.60519	7.18283	5.12715	8.82953	6.51667	10.4933	0.415195	0.246331	ns	-1.60941
IGF2R	7.1797	6.1768	4.434	3.4989	-1.33035	0.000184591	down	26.7966	31.2899	25.9747	36.7908	33.9762	32.834	0.276224	0.358824	ns	-1.60657
SELENOS	23.3993	26.0581	8.9598	13.714	-1.69209	0.00148861	down	10.504	7.68926	10.6459	8.88797	9.85936	8.80457	-0.0859425	0.797288	ns	-1.60614
POLR2J2	21.1558	19.3245	17.1109	9.683	-1.18098	0.0293108	down	0.633589	1.8414	1.01617	1.21642	1.79788	1.82191	0.423728	0.449644	ns	-1.6047
CD86	8.8346	9.7771	7.1842	6.7582	-0.99377	0.0136277	down	23.0579	37.3781	27.356	46.1949	53.1522	36.5967	0.609936	0.136672	ns	-1.60371
TULP3	15.4041	10.357	4.9428	6.6217	-1.72161	0.0032463	down	9.1084	10.9424	9.55648	9.14629	10.0363	8.55144	-0.119123	0.714471	ns	-1.60249
TPK1	1.8513	1.6493	0.7981	0.7742	-1.72949	0.00189646	down	0.44417	0.407164	0.409911	0.419924	0.243946	0.49262	-0.130002	0.753559	ns	-1.59949
SMC2	133.741	130.789	63.3754	54.4128	-1.74526	6.70403e-12	down	21.592	18.8414	19.1741	14.7705	20.2554	19.518	-0.147997	0.653852	ns	-1.59727
ZNF445	5.8091	4.4667	2.7736	3.2289	-1.34533	0.00193222	down	3.77093	3.21959	3.73345	4.28252	3.84236	4.86904	0.249664	0.387392	ns	-1.59499
PCNX4	13.5927	13.0279	5.6351	7.3767	-1.60144	0.000112265	down	3.29648	2.84459	2.78533	2.90774	2.55255	3.59438	-0.00835872	0.978257	ns	-1.59309
CCDC150	2.0131	1.7887	0.6958	0.525	-2.21754	0.000128278	down	1.218	1.14106	1.36404	0.613791	0.974829	0.884777	-0.625361	0.104454	ns	-1.59218
ARHGEF11	1.6946	1.6021	0.6421	1.0901	-1.49382	0.0163651	down	0.843007	1.06617	0.624583	0.911129	0.88325	0.972074	0.0981146	0.801402	ns	-1.59193
AK9	22.2982	20.0823	16.8187	13.0096	-1.08631	0.00138642	down	2.60979	3.69356	2.80273	4.26706	5.46927	3.31748	0.501619	0.22707	ns	-1.58792
VTA1	1.4026	1.1926	0.7216	0.6001	-1.55021	0.0143923	down	14.9751	13.9219	13.4229	14.574	13.3531	16.2535	0.0349015	0.899904	ns	-1.58511
L3MBTL2	14.4016	12.4878	4.6956	8.4272	-1.59659	0.0103832	down	3.12019	1.6844	3.08404	2.52608	3.12175	2.2564	-0.0123218	0.977204	ns	-1.58427
SPTLC2	0.9857	1.105	0.609	0.5317	-1.45248	0.00968317	down	5.28883	5.12796	4.89815	5.50041	5.48654	6.04886	0.127903	0.644546	ns	-1.58039
SRRM2	123.355	119.579	81.3562	85.585	-1.11471	1.72984e-05	down	72.514	73.5235	64.7108	112.031	85.3704	98.5204	0.461215	0.117064	ns	-1.57592
ACTR6	13.211	13.531	6.0833	6.2822	-1.6875	1.18369e-05	down	14.8549	14.9314	16.7816	13.3925	14.9806	15.3929	-0.114817	0.700452	ns	-1.57268
DPYSL3	7.0657	6.8558	3.0226	2.8311	-1.82595	2.34855e-06	down	3.94917	3.99092	2.7864	3.29529	2.60444	3.24247	-0.256948	0.457542	ns	-1.569
CPNE8	3.7709	3.2816	1.8998	1.5595	-1.605	0.00204944	down	6.57631	7.28541	5.56205	6.74753	5.15944	7.3717	-0.0415431	0.900514	ns	-1.56346
ATP6AP2	5.6476	4.3225	3.6075	2.3585	-1.32227	0.0102592	down	12.2345	9.01518	9.77603	11.1632	10.4995	15.6667	0.238201	0.484805	ns	-1.56047
PWP1	39.6856	39.6449	23.2159	13.2025	-1.70987	0.00118853	down	25.6978	20.6107	23.6633	21.2593	20.1266	22.6219	-0.152709	0.595059	ns	-1.55716
SFMBT1	7.415	10.3067	2.7659	4.3443	-1.88601	0.0025686	down	3.52209	2.88341	3.17612	2.17383	3.07983	2.50238	-0.32974	0.352999	ns	-1.55627
PCNX1	10.6161	10.0825	4.8794	6.7311	-1.4017	0.00190267	down	5.45371	6.11122	4.48692	6.29718	5.36719	6.43094	0.143836	0.648816	ns	-1.54554
KMT5A	18.2389	17.1126	8.3434	4.1331	-2.0911	0.000616521	down	7.19951	8.06367	8.7941	4.84607	6.26722	5.66065	-0.54676	0.105856	ns	-1.54434
APPL2	2.8287	3.2689	2.2059	1.4266	-1.33116	0.0191244	down	0.974235	0.928462	0.940392	1.12654	0.943979	1.27447	0.212384	0.540047	ns	-1.54354
BCAT2	20.393	19.4579	11.0109	7.9714	-1.65102	2.7614e-05	down	3.90343	2.02122	3.10203	3.50207	2.14748	2.83019	-0.108678	0.798106	ns	-1.54234
ZNF609	7.3496	6.5121	2.6821	3.8438	-1.65348	0.000756535	down	5.294	6.11759	4.88885	5.70106	4.82113	4.82215	-0.113351	0.718237	ns	-1.54013
MKLN1	2.2086	1.4633	0.8137	1.2404	-1.40166	0.0308435	down	4.80821	5.8949	4.14196	5.86079	4.27704	6.54151	0.133056	0.708621	ns	-1.53472
SF3A2	4.4666	2.9199	1.6091	2.0814	-1.56844	0.0278625	down	53.9718	57.4807	58.5563	60.1759	55.9485	52.354	-0.0370198	0.899049	ns	-1.53142
MAPKAPK5	4.2921	3.9156	1.4704	1.6905	-1.94843	2.65532e-06	down	3.84523	3.19256	4.00677	2.50299	2.99624	2.89822	-0.417999	0.18826	ns	-1.53043
ANKRD44	5.2959	4.9092	5.1921	4.3012	-0.682472	0.0409537	down	2.26228	2.74562	1.85176	4.98488	3.26325	4.36868	0.847048	0.021098	ns	-1.52952
SMCHD1	1.241	1.1786	0.7826	0.6074	-1.37897	0.00166999	down	7.42002	6.73748	6.21498	7.41187	6.78158	8.86194	0.150153	0.607937	ns	-1.52913
RALGAPA1	7.4369	7.6197	4.4092	3.87	-1.44061	4.53435e-06	down	1.16617	1.14051	0.990779	1.23552	1.09503	1.23054	0.0858295	0.778339	ns	-1.52644
BTN2A2	3.3194	2.8118	1.1695	1.248	-1.91546	0.000404346	down	3.92104	4.44932	4.56816	3.29847	4.0216	2.70272	-0.390016	0.289456	ns	-1.52544
SNRNP27	638.694	593.336	329.354	293.489	-1.56093	1.16986e-10	down	30.7827	40.5556	38.7758	33.7587	47.4727	27.1272	-0.0376567	0.928491	ns	-1.52327
FBXO25	3.422	3.6946	1.8971	2.9192	-1.13016	0.035941	down	6.92338	6.1737	6.10844	8.74231	8.11332	8.76555	0.391412	0.155056	ns	-1.52157
BCAS3	4.1076	4.3569	3.7675	2.9342	-0.917353	0.0135806	down	0.938839	0.735287	0.86669	1.48921	1.07049	1.3619	0.60316	0.0669594	ns	-1.52051
FAM210A	1.3124	1.1602	0.4795	0.4652	-1.96275	0.0152126	down	8.29074	7.025	7.67233	5.66605	4.9837	6.57121	-0.443411	0.138776	ns	-1.51934
CEP135	7.0711	5.7764	3.2917	3.1092	-1.57968	0.000103042	down	3.19116	3.93475	3.35686	3.53497	3.35602	3.32038	-0.0648289	0.836131	ns	-1.51486
MCM10	11.8385	13.0647	2.4686	4.3904	-2.4247	8.72622e-05	down	10.4259	7.27529	10.3334	3.11347	5.84777	6.1711	-0.910867	0.0398459	ns	-1.51383
KCNMB3	44.6432	45.0987	21.035	19.1915	-1.73457	9.01202e-12	down	1.82079	2.02586	2.43733	1.58113	2.56422	1.30767	-0.221657	0.62449	ns	-1.51291
HAUS8	5.2659	6.104	1.758	3.5421	-1.66367	0.0168426	down	5.77952	4.03609	5.96996	4.09666	5.70438	4.55265	-0.155153	0.683047	ns	-1.50852
BRCA1	24.8403	25.7211	14.9544	12.5593	-1.4568	3.19332e-07	down	7.57761	5.37253	6.34689	5.28804	6.91711	8.08449	0.050225	0.888451	ns	-1.50702
CCNL1	15.5029	15.5737	7.9719	7.2347	-1.60809	7.1357e-08	down	29.9792	32.0073	25.4984	29.143	22.4612	31.6957	-0.103261	0.743912	ns	-1.50483
ANKFY1	2.616	2.4818	1.0521	1.1737	-1.76832	4.72583e-05	down	2.81766	2.30756	2.51274	1.87198	2.20689	2.38463	-0.265496	0.397833	ns	-1.50282
SH3BGRL	8.9191	8.1496	4.8837	5.7529	-1.25391	0.0111	down	103.484	102.881	90.1392	109.195	114.436	134.566	0.246092	0.400394	ns	-1.5
NUFIP1	24.6633	22.0436	7.9555	11.8894	-1.80075	0.000465843	down	5.03751	3.1028	5.41684	3.30913	4.23907	3.60728	-0.302891	0.452985	ns	-1.49786
AP2B1	32.5787	34.2965	14.4898	12.8135	-1.87028	1.22348e-10	down	19.4307	14.9841	15.7882	12.555	11.4567	15.3653	-0.377327	0.222959	ns	-1.49296
SLFN13	7.1494	7.5862	4.0103	5.8357	-1.14932	0.0207159	down	12.9661	10.4433	11.8335	13.2042	13.9927	18.3308	0.342564	0.279237	ns	-1.49188
ALG8	13.5	12.7848	8.6959	3.0676	-1.75555	0.029019	down	2.43972	1.60102	1.81499	1.38183	1.4136	2.16071	-0.267488	0.489386	ns	-1.48807
CNTLN	13.1988	12.4097	5.9513	4.4613	-1.87862	3.17949e-07	down	3.19079	3.69857	3.1262	2.09109	3.02325	2.65243	-0.391491	0.272294	ns	-1.48713
CEP164	27.0436	28.0316	14.5634	15.0849	-1.46789	1.45539e-07	down	3.43126	3.70598	4.65343	3.61634	4.98802	3.46824	0.0165926	0.965552	ns	-1.48448
TERF2IP	56.9978	53.0795	23.1817	31.5171	-1.57664	0.000361663	down	33.7247	37.002	38.0534	32.8059	40.0325	30.494	-0.0925325	0.782209	ns	-1.48411
USP15	2.4315	2.22	1.4643	0.7476	-1.65991	0.0055757	down	4.90935	5.39955	4.48281	4.56995	3.96637	4.82076	-0.176275	0.548609	ns	-1.48363
GOPC	55.0296	54.4941	33.3057	32.4669	-1.31108	4.57464e-07	down	16.0791	10.7112	12.6056	14.1641	13.6768	17.2449	0.170689	0.607054	ns	-1.48177
JRKL	7.6372	8.1855	4.3149	5.1373	-1.31574	0.00344293	down	12.4703	10.3082	10.5623	10.7084	13.5339	13.5761	0.159782	0.619352	ns	-1.47552
KRAS	4.0124	3.5672	1.4592	1.5729	-1.89471	2.7599e-05	down	4.17191	4.89876	3.93475	3.35905	3.02927	3.53075	-0.419413	0.173125	ns	-1.47529
WT1	6.4527	5.0708	2.208	0.8033	-2.52836	0.00143626	down	5.36641	2.99475	5.13175	1.55048	2.40439	2.64747	-1.05309	0.017093	down	-1.47527
TASOR2	40.4863	37.1428	13.5253	14.2731	-2.0547	2.14605e-12	down	3.5446	2.0178	2.8821	1.54379	1.78477	2.41905	-0.579449	0.149616	ns	-1.47525
LRRC8A	7.8847	5.2782	3.5911	1.2542	-2.03375	0.0167208	down	4.32864	5.02914	4.99114	3.37114	3.62235	2.92064	-0.559086	0.0952063	ns	-1.47466
FRG1	283.771	287.043	145.223	132.384	-1.61694	7.70461e-11	down	22.8317	22.8317	29.9069	21.3824	27.4793	20.5404	-0.14253	0.696847	ns	-1.47441
RFX2	6.7359	7.2784	4.6076	1.2771	-1.85214	0.0456922	down	2.37972	2.32747	2.12991	1.8221	1.65989	1.86491	-0.380353	0.1999	ns	-1.47179
REL	10.9334	10.4035	7.7319	6.6956	-1.14208	4.83586e-05	down	4.29845	5.51581	3.18037	6.53437	4.24605	5.91635	0.327079	0.411252	ns	-1.46915
RHOXF1	10.3623	9.7261	4.1729	7.538	-1.34087	0.0308723	down	0.883502	0.814078	0.709503	0.841738	1.12157	0.735422	0.127087	0.753286	ns	-1.46796
LMAN1	100.193	98.3908	52.6361	48.6709	-1.54745	4.86473e-11	down	56.0782	59.9762	44.5412	50.6912	51.1495	52.6611	-0.0804626	0.795971	ns	-1.46699
ARL13B	11.7765	9.5265	6.1251	3.8198	-1.68191	0.000976198	down	1.27245	1.30038	1.02806	0.677909	1.40417	1.09372	-0.215361	0.632237	ns	-1.46655
PDCD10	1.9294	1.6065	0.6854	1.1082	-1.54573	0.0465746	down	28.0193	30.1415	27.7234	27.5255	28.2836	26.73	-0.0811636	0.77909	ns	-1.46457
DEPDC5	3.9848	2.9348	2.1704	1.7411	-1.40001	0.00230966	down	0.762075	0.732363	0.807131	0.822583	0.784617	0.844006	0.0644685	0.830555	ns	-1.46448
CBWD5	0.831	0.924	0.4133	0.3437	-1.79223	0.00416889	down	0.653489	0.493789	0.796043	0.3865	0.554953	0.642878	-0.328265	0.438341	ns	-1.46397
ATAD5	10.364	10.7886	5.285	6.3575	-1.43307	0.000282388	down	8.77846	9.22126	7.74438	7.70683	8.79602	10.2993	0.0307344	0.92265	ns	-1.4638
CERS6	4.6627	3.7902	2.1843	1.6952	-1.70155	0.000561283	down	11.8059	9.67142	8.61636	8.41967	6.93549	10.6785	-0.23888	0.482812	ns	-1.46267
CEP89	1.996	2.5183	1.4587	1.4151	-1.22906	0.0158051	down	5.4669	6.33243	6.17492	6.98117	8.56465	5.82564	0.231928	0.522384	ns	-1.46098
BCL7A	7.4057	7.8072	3.4193	2.2114	-2.01757	3.12547e-05	down	2.51377	2.5045	3.03822	1.61125	2.11642	1.86151	-0.557198	0.110491	ns	-1.46037
FAM217B	1.8293	2.1163	1.1141	1.351	-1.25188	0.0353225	down	3.79149	2.46636	2.54278	3.29734	2.87328	4.16215	0.207095	0.576084	ns	-1.45898
TNRC6C	53.6783	47.2796	37.4959	38.7459	-0.978256	0.000589457	down	2.38496	3.33279	2.92348	3.81155	4.68867	3.74442	0.479378	0.18644	ns	-1.45763
P3H1	6.6669	8.1271	4.8659	3.0039	-1.49678	0.00484135	down	9.22923	6.79157	8.469	8.57165	6.54093	9.17848	-0.0391804	0.90374	ns	-1.4576
RECQL4	12.9006	15.0291	3.6443	6.5887	-2.01281	0.00156312	down	27.7961	26.3359	31.5866	19.9917	19.0256	20.1717	-0.559534	0.0511122	ns	-1.45328
UFL1	166.663	137.71	107.151	104.748	-1.09634	0.000338014	down	45.574	50.9973	38.914	54.7595	64.0184	57.2547	0.356333	0.273424	ns	-1.45268
RNMT	33.0417	35.5967	17.795	20.9028	-1.39879	0.000102668	down	17.7193	17.3241	16.1462	17.7375	18.1365	18.0562	0.0517569	0.85289	ns	-1.45054
MPHOSPH8	732.357	735.426	569.606	506.739	-1.02499	5.886e-06	down	72.6042	90.4328	96.564	122.324	143.231	86.1999	0.423149	0.292953	ns	-1.44814
FAM228B	64.6215	66.6189	35.5367	54.9528	-1.10197	0.0353912	down	2.01214	2.09193	2.23475	2.25267	3.203	2.76722	0.346107	0.332205	ns	-1.44808
PPP1R10	7.288	8.1889	2.3014	3.3489	-2.0227	0.00015534	down	15.618	16.2635	15.2152	10.4476	10.6179	10.9791	-0.581136	0.0388811	ns	-1.44156
ZNF114	40.7058	41.2748	16.8815	6.5026	-2.40408	0.00140706	down	2.92824	1.56736	2.52469	0.812561	1.70738	1.18606	-0.962539	0.0539398	ns	-1.44154
ENSG00000254536	16.2054	18.7919	13.765	7.5586	-1.30307	0.0229725	down	0.461611	0.362015	0.400188	0.434079	0.416779	0.519411	0.13638	0.772754	ns	-1.43945
SNRPB2	502.663	504.073	251.615	250.773	-1.57777	2.24471e-11	down	90.4897	90.4266	95.7765	80.1194	85.3726	89.5419	-0.142241	0.611027	ns	-1.43553
TYW5	3.189	3.8619	2.4601	1.8841	-1.28045	0.00498766	down	1.86193	1.74636	1.56113	2.06934	1.81063	1.97083	0.15423	0.606851	ns	-1.43468
TMPO	10.0585	10.7246	3.8742	3.7584	-2.02132	1.56764e-08	down	19.7896	14.5111	18.8991	8.2472	11.5056	16.308	-0.587997	0.149771	ns	-1.43332
CETN2	47.4373	37.7747	24.1881	22.311	-1.44867	0.000197135	down	10.4114	7.41282	10.6924	7.64908	11.3629	9.56026	-0.0186456	0.961486	ns	-1.43003
EZH2	6.158	5.8914	2.2918	1.6843	-2.17993	2.2705e-07	down	10.4304	11.7645	11.6964	5.81338	7.29189	7.39986	-0.75024	0.0189536	ns	-1.42969
TEX15	1.1239	1.2726	0.2522	0.5504	-2.14156	0.00428403	down	4.431	3.05488	3.22502	1.8878	1.95106	2.81575	-0.713161	0.0516582	ns	-1.4284
CWF19L2	145.086	153.018	91.1312	98.6391	-1.22511	3.77989e-05	down	17.0426	16.9506	21.2256	18.3192	26.3564	19.4536	0.199197	0.591608	ns	-1.42431
CEP295	35.7647	37.4195	20.3448	20.8118	-1.40518	3.93599e-07	down	7.43155	8.05505	7.28213	7.4534	7.78548	8.23255	0.0177332	0.950777	ns	-1.42292
CEP41	1.9052	1.7218	1.3271	0.4635	-1.61237	0.0442019	down	0.973549	0.840064	0.948857	0.746771	0.815382	0.908317	-0.189618	0.551455	ns	-1.42275
ZBTB44	44.1341	44.0444	23.8066	23.8187	-1.46357	5.44164e-09	down	13.7591	15.8883	12.0342	14.7604	11.0552	15.6217	-0.0418853	0.898539	ns	-1.42169
RTF2	7.2575	6.8087	5.5248	3.9304	-1.1539	0.0106695	down	37.2252	40.8301	41.4157	47.4393	56.3619	41.6594	0.266179	0.430875	ns	-1.42008
HMGXB4	250.536	243.017	144.267	121.221	-1.47303	1.44765e-08	down	12.8228	14.8321	14.2438	12.2851	16.0796	12.5131	-0.0552495	0.871929	ns	-1.41778
ABHD3	11.6149	10.2526	6.2109	4.0168	-1.67871	0.000518295	down	6.36977	6.71931	7.61628	5.23839	6.24913	6.11481	-0.261104	0.415748	ns	-1.41761
RNF169	2.1263	2.7052	1.8129	0.8331	-1.46007	0.0376345	down	6.02034	6.66551	5.27807	6.63804	4.87786	6.28651	-0.0426781	0.894027	ns	-1.41739
C1orf35	213.368	228.889	151.282	131.595	-1.22319	4.88714e-06	down	10.2294	11.8486	17.0747	13.6801	20.8645	10.5559	0.193705	0.684663	ns	-1.4169
POC5	5.0882	4.5225	3.7248	2.5507	-1.19569	0.0228055	down	4.74396	2.64087	3.62932	4.60805	3.91792	4.47929	0.220099	0.559964	ns	-1.41579
GPATCH1	15.3171	15.0007	6.0275	11.0449	-1.39072	0.0267532	down	17.0299	23.8731	19.9166	22.3402	23.337	17.0771	0.0234102	0.949829	ns	-1.41413
PHF7	7.0437	9.3334	3.5588	4.5313	-1.59018	0.00446345	down	8.60749	6.40135	8.53397	6.25787	6.78183	8.13059	-0.178917	0.591856	ns	-1.41126
FLCN	10.9587	9.5212	7.4167	9.0494	-0.884332	0.0261411	down	3.35422	3.39166	3.10444	5.71341	3.38301	5.40299	0.525013	0.134674	ns	-1.40935
CEP57	17.4752	16.3478	11.2748	8.5866	-1.34806	0.000153813	down	25.4536	28.036	23.0637	27.4297	26.717	27.1262	0.0610651	0.834502	ns	-1.40913
DYNC2I2	14.2543	17.1495	10.6412	7.3348	-1.3886	0.00434449	down	11.0629	6.19937	11.5855	9.49716	10.3999	9.73845	0.0202955	0.959698	ns	-1.40889
OFD1	45.9733	48.1209	27.7645	31.3224	-1.24382	8.84809e-05	down	10.6672	10.7551	11.8557	10.8806	14.9031	11.981	0.164993	0.626293	ns	-1.40881
THADA	8.0483	8.8821	4.2691	4.3971	-1.54131	5.35873e-06	down	3.06147	2.26009	2.58249	2.47747	1.95736	2.90447	-0.134318	0.685079	ns	-1.407
KMT2B	134.396	135.701	77.4071	70.9287	-1.44147	1.57401e-10	down	11.5844	14.2775	13.2716	13.1197	13.5393	12.1236	-0.0371048	0.905873	ns	-1.40437
POLD3	32.449	35.9425	20.675	14.9108	-1.52516	0.000115501	down	9.74718	10.1266	10.8881	7.39794	11.3192	9.95923	-0.122476	0.73341	ns	-1.40268
HERC2	9.8235	8.986	7.5973	6.5433	-0.988976	0.000586161	down	3.43119	3.70718	3.02369	5.02236	3.93365	4.85055	0.412756	0.174079	ns	-1.40173
KEAP1	41.8532	42.5122	25.5488	19.0967	-1.49925	3.28701e-05	down	29.5399	25.3611	30.2998	28.2924	25.8286	26.8041	-0.0980268	0.731159	ns	-1.40122
FCF1	84.0431	82.1231	55.7993	46.6384	-1.27646	3.61758e-06	down	15.1539	11.9419	13.6498	13.9517	14.7432	16.4623	0.1247	0.675335	ns	-1.40116
RCSD1	26.5696	27.4789	19.7944	17.3357	-1.11964	5.11607e-05	down	38.4393	42.5286	39.8129	49.5102	55.0843	44.179	0.281087	0.375922	ns	-1.40073
GINS4	16.337	15.5166	10.0279	6.6631	-1.51527	0.000545381	down	10.7205	5.39509	9.69429	6.69641	8.5657	8.86749	-0.114548	0.785489	ns	-1.40072
TAF2	12.4715	13.6045	7.181	7.0109	-1.45377	1.09918e-06	down	8.85089	7.98636	7.56098	7.49798	7.39746	9.05761	-0.0532454	0.853351	ns	-1.40052
TBL1X	1.1779	1.7023	0.9179	0.7333	-1.38482	0.0194042	down	7.00119	7.43311	6.0401	7.98647	5.92907	7.20484	0.0156555	0.959846	ns	-1.40048
UBXN8	31.7971	27.3116	16.0429	20.2847	-1.27108	0.00247006	down	13.3249	11.3804	12.9154	14.3481	14.7525	12.6174	0.129111	0.673864	ns	-1.40019
MKI67	54.097	51.6879	24.6988	25.5993	-1.64631	3.44349e-10	down	19.1869	18.9951	18.7056	12.0888	18.9496	17.5007	-0.247993	0.490141	ns	-1.39832
CAND1	2.2877	2.4995	1.2122	1.3363	-1.48361	0.000746771	down	9.39247	8.2539	7.60705	7.59743	7.69253	8.93177	-0.0852981	0.770156	ns	-1.39831
CHAF1A	456.891	513.818	177.808	199.339	-1.93712	8.2655e-09	down	63.0772	64.8112	88.5096	36.1597	71.8494	41.6442	-0.539335	0.246355	ns	-1.39778
PROSER3	4.2624	4.6024	2.6247	2.5463	-1.35395	0.00110798	down	2.26729	2.07758	2.42659	2.40432	1.99028	2.71433	0.0432573	0.890383	ns	-1.39721
MARCHF9	10.4329	9.1979	5.0456	5.0761	-1.52966	0.000197301	down	3.24595	3.53947	3.03785	3.8391	2.52761	2.69918	-0.137178	0.704601	ns	-1.39248
DICER1	2.6703	2.7429	2.297	2.0972	-0.877885	0.00725722	down	3.07831	3.63934	2.43851	4.82474	3.97261	4.51121	0.510779	0.131787	ns	-1.38866
POMK	10.7385	11.1729	7.5599	4.9474	-1.39309	0.00163098	down	4.75031	4.65383	4.6641	4.7173	3.78254	5.83296	-0.00539643	0.986366	ns	-1.38769
ATR	1.347	1.3959	0.6044	0.4798	-1.91854	1.50656e-05	down	0.696972	0.333404	0.455098	0.220033	0.352718	0.470101	-0.534772	0.280635	ns	-1.38377
PLPP5	1.626	1.6963	0.9121	1.0617	-1.32454	0.0482812	down	9.63783	6.38635	6.577	8.29504	6.94167	8.65395	0.0572779	0.868037	ns	-1.38182
ZNF124	1.5507	1.437	0.8263	0.9352	-1.33485	0.0345094	down	2.77049	3.02632	2.35554	3.11706	2.0838	3.3817	0.0455727	0.899279	ns	-1.38042
FCHO1	2.8058	3.5015	1.0223	1.7852	-1.7342	0.0081494	down	7.44992	6.82328	7.35653	6.03734	5.67173	5.47491	-0.355241	0.21598	ns	-1.37896
RBM41	73.1947	69.4622	40.7675	35.8312	-1.47444	2.97067e-09	down	6.96919	8.22958	7.26792	6.73986	8.07485	6.5225	-0.0959207	0.772185	ns	-1.37852
TNFAIP3	16.665	16.5389	6.6714	6.1313	-1.95151	2.34853e-09	down	48.0348	54.5756	44.3107	36.0833	31.5003	33.0302	-0.573109	0.0543958	ns	-1.3784
MINDY2	21.9444	19.8367	18.0453	14.0507	-0.959928	0.00419891	down	8.40828	13.3682	8.04279	15.769	10.5417	14.5534	0.417225	0.302359	ns	-1.37715
RAD51B	1.2207	0.976	0.8006	0.4854	-1.35386	0.0465429	down	0.865074	0.525137	0.693894	0.634184	0.894723	0.633767	0.0223221	0.957847	ns	-1.37618
YAF2	27.3503	27.0099	11.1143	14.3983	-1.66053	4.63137e-05	down	1.3385	1.46599	1.63278	1.18263	1.2344	1.29622	-0.286252	0.370719	ns	-1.37428
AIMP1	66.1084	62.9516	32.6519	33.3223	-1.54213	1.89039e-09	down	29.2783	30.2049	30.5172	24.551	31.0163	25.5564	-0.168417	0.59808	ns	-1.37372
KCNK5	1.1599	0.8973	0.1978	0.3838	-2.38726	0.0257185	down	2.68454	1.18388	2.42292	0.853997	1.22428	1.09879	-1.01559	0.0364685	down	-1.37167
HMBS	0.8387	0.9268	0.2554	0.2477	-2.38773	0.0103028	down	1.37199	0.680512	1.19032	0.42682	0.55617	0.652593	-1.0202	0.0284557	down	-1.36753
NUP58	0.9303	1.0009	0.391	0.4877	-1.70836	0.00403717	down	9.50414	8.51904	7.2344	6.45364	5.07112	8.88135	-0.341858	0.343864	ns	-1.36651
OBI1	9.409	6.3396	3.8404	3.5187	-1.67123	0.00299128	down	14.8583	12.8405	14.7775	9.53895	12.766	12.5638	-0.307579	0.352026	ns	-1.36365
ATP9B	12.987	13.9669	9.7201	8.6032	-1.13488	9.60371e-05	down	1.94295	1.6679	1.57107	2.03769	2.05603	2.07085	0.227284	0.447783	ns	-1.36216
OXA1L	5.6191	4.8296	3.9924	3.5503	-1.04617	0.0179116	down	27.3759	20.1729	21.5055	32.6918	21.7374	33.2502	0.314448	0.360857	ns	-1.36061
MAB21L3	1.3233	0.9724	0	0.3284	-3.34622	0.0150272	down	0.473976	0.980577	0.530229	0.094284	0.181053	0.250708	-1.98653	0.000951487	down	-1.35969
GON4L	14.9858	15.7665	11.9394	10.7942	-1.01331	0.000281399	down	9.19629	10.2713	9.39595	12.289	13.7715	11.0846	0.343703	0.282076	ns	-1.35701
LIG1	10.8268	12.9516	7.1871	7.42	-1.27865	0.000497843	down	24.7703	21.6469	29.6262	23.0232	34.0862	23.8093	0.0775071	0.840692	ns	-1.35615
TARS1	28.614	26.4721	10.8976	12.4475	-1.81028	5.51358e-07	down	96.1351	102.626	95.1171	70.9824	73.2961	73.8779	-0.454337	0.10435	ns	-1.35595
USP36	155.408	150.619	65.9528	72.0474	-1.72164	1.66057e-09	down	7.31088	4.51411	8.15979	4.59294	6.12557	4.95095	-0.365787	0.370641	ns	-1.35586
IRF2	5.5347	4.5692	3.5615	3.347	-1.12316	0.0075506	down	4.68459	5.99546	4.58742	6.91358	5.40909	5.97264	0.232225	0.485898	ns	-1.35538
CSTF3	7.0783	6.2802	1.1606	3.056	-2.21978	0.00658877	down	31.9061	23.1782	30.8226	11.5346	19.8407	15.9343	-0.874022	0.0296616	ns	-1.34576
ZNF680	2.9669	3.5707	1.4801	2.4801	-1.29017	0.0406217	down	2.20668	2.28369	2.17693	2.27696	1.97414	2.81052	0.0547875	0.865726	ns	-1.34496
INO80	8.8207	9.2526	6.4631	4.397	-1.31829	0.00159912	down	5.61136	5.13752	5.36087	5.80143	5.62834	5.23176	0.0266271	0.925665	ns	-1.34492
CCNF	3.1715	4.4386	2.0162	1.2656	-1.79976	0.00413412	down	2.62535	1.95459	2.58585	1.38755	1.87603	2.06881	-0.455142	0.220929	ns	-1.34462
SQLE	13.6582	11.9058	4.3452	5.9014	-1.887	9.27125e-05	down	164.893	138.435	144.379	97.0618	94.7524	121.178	-0.543374	0.0632199	ns	-1.34362
CDC5L	130.521	138.008	65.1014	76.9958	-1.48978	2.06307e-05	down	45.156	57.9594	48.5581	44.7352	53.9533	40.1353	-0.146855	0.678971	ns	-1.34292
DPYSL2	20.8572	19.3071	9.0249	10.0485	-1.64652	1.13263e-06	down	18.9238	18.4574	17.2799	14.5981	13.8714	16.6474	-0.304225	0.274002	ns	-1.34229
GMPS	4.7659	4.4535	1.3659	2.0704	-1.99058	0.00020383	down	13.0211	10.3873	11.6281	6.56919	6.63436	9.57969	-0.649703	0.0508956	ns	-1.34088
HERC1	4.4551	4.656	4.2546	3.7019	-0.773616	0.0146073	down	5.66266	7.36181	5.16692	9.77151	8.66773	9.04008	0.566902	0.0890599	ns	-1.34052
RNF145	29.2911	25.4906	18.0007	9.9112	-1.55921	0.00499376	down	12.5905	10.4379	11.4944	9.47514	9.88907	10.7927	-0.21923	0.450417	ns	-1.33998
DHX57	25.7837	25.0802	13.7748	18.6356	-1.21832	0.00527644	down	2.51339	1.92081	2.15139	2.02296	2.68526	2.5716	0.120768	0.7261	ns	-1.33909
BIRC6	11.6381	10.53	6.1765	6.7751	-1.34753	2.8436e-05	down	8.51879	9.60562	6.51271	8.53795	6.97799	9.51776	-0.00892918	0.979186	ns	-1.33861
ELF2	8.6119	8.7634	5.7692	5.5119	-1.19918	0.000200088	down	7.88817	7.8767	7.30018	8.77794	7.59481	9.51775	0.13823	0.624914	ns	-1.33741
ARHGAP26	5.9434	6.2612	5.2767	4.6113	-0.881804	0.00395927	down	5.68283	6.5756	5.05311	8.34244	7.31806	8.55669	0.455264	0.136512	ns	-1.33707
HCFC1	2.7269	3.8234	0.8304	1.6111	-1.98882	0.00651367	down	8.40573	7.11482	7.59374	4.76492	4.41638	5.79387	-0.653531	0.0276189	ns	-1.33529
TTL	3.3251	1.7155	1.7125	0.9229	-1.51822	0.0470357	down	0.995332	0.592837	0.993158	0.523395	0.905109	0.882612	-0.183122	0.683273	ns	-1.3351
DBR1	2.5252	1.7063	1.1673	1.2582	-1.37354	0.0320572	down	4.29616	3.52004	4.05698	3.26068	3.9546	4.55374	-0.0393066	0.905621	ns	-1.33424
XRCC5	23.3896	24.1387	11.5052	11.427	-1.6268	1.40644e-07	down	80.744	71.3345	72.5575	57.802	60.9147	67.4299	-0.295209	0.291319	ns	-1.33159
ACBD6	4.8833	4.9704	2.1913	2.4157	-1.67035	8.48558e-05	down	11.1694	11.0663	12.3398	9.12854	10.367	8.11205	-0.344142	0.288146	ns	-1.3262
RAD21	113.876	103.893	63.6285	62.4834	-1.36263	2.10822e-08	down	58.0543	68.2401	60.5091	55.5278	68.4611	60.5446	-0.0389137	0.903319	ns	-1.32372
ANXA2	1.6226	1.2757	0.9051	0.9407	-1.22349	0.0199465	down	3.26955	2.50195	3.11795	3.44863	2.81593	3.42623	0.0997157	0.746241	ns	-1.3232
KMT5C	26.5335	23.1335	14.2568	15.5024	-1.31111	0.000157341	down	4.44263	4.91988	5.29881	5.06238	4.84865	5.13499	0.00994192	0.973887	ns	-1.32105
TMEM97	9.6478	9.3289	2.2992	1.9826	-2.72527	5.6382e-07	down	23.8994	12.8608	19.4257	6.44007	4.91939	10.3031	-1.40565	0.00192491	down	-1.31962
RALA	206.905	211.541	190.041	162.05	-0.827641	0.00138832	down	26.9568	41.6548	32.6168	48.2348	61.2041	34.0994	0.488416	0.267459	ns	-1.31606
HPRT1	208.183	239.835	80.766	70.2462	-2.14786	8.05515e-11	down	43.1626	24.8144	34.4381	14.6755	17.2386	26.6113	-0.833933	0.0494805	ns	-1.31393
MATR3	9.0548	9.5608	5.1281	4.5921	-1.51509	1.28988e-06	down	45.6494	46.8101	43.4937	39.0984	39.9188	41.0038	-0.20418	0.457777	ns	-1.31091
RSPRY1	1.5645	1.6249	0.8646	0.9586	-1.3808	0.0213836	down	8.29218	8.8107	6.92755	8.17138	6.14444	9.07098	-0.0708212	0.830061	ns	-1.30998
CEP104	5.4051	5.1979	4.344	4.7639	-0.792122	0.0212892	down	2.46683	3.04044	2.55132	4.65615	3.37729	3.70731	0.514361	0.123389	ns	-1.30648
STAT6	60.8469	51.9521	48.7006	41.5753	-0.898449	0.00315862	down	31.4592	29.2127	29.1316	46.9597	34.8099	39.5852	0.407124	0.167468	ns	-1.30557
ARL14EP	5.4849	5.2723	1.937	3.4898	-1.55056	0.0128838	down	7.01972	5.44534	6.00136	4.92363	4.63092	6.30274	-0.246502	0.440743	ns	-1.30406
C8orf33	22.217	22.4573	9.626	6.6701	-2.03725	1.27081e-06	down	10.9291	5.53891	9.91907	4.83608	4.72873	6.5125	-0.738505	0.0771228	ns	-1.29875
PPHLN1	1.4296	1.4102	0.9234	0.5972	-1.48366	0.00622049	down	10.3593	10.6651	8.95416	9.08829	8.21334	9.57536	-0.184996	0.519689	ns	-1.29866
LBR	7.3158	5.2015	3.276	2.4154	-1.71526	0.00148358	down	21.9357	18.9532	20.7368	13.1501	13.5786	20.3978	-0.417664	0.219708	ns	-1.29759
LAPTM4B	3.2392	3.2383	0.7021	1.1352	-2.38608	0.00123006	down	23.2006	10.3243	16.2645	5.73722	5.84838	12.2739	-1.09136	0.0339999	down	-1.29472
CASP8	12.6115	14.0238	11.5799	7.0211	-1.10426	0.0275805	down	6.49857	7.0108	6.30877	8.01379	7.32405	7.65064	0.188018	0.511325	ns	-1.29228
OSBPL1A	11.2256	7.8288	7.6494	5.9728	-1.0615	0.0264939	down	6.14223	3.67906	5.22497	5.31405	6.13769	6.43643	0.230124	0.525128	ns	-1.29163
ZNF710	5.3666	5.1553	3.7382	4.3518	-0.95114	0.0269329	down	1.86038	1.79001	1.77411	2.58247	2.39956	1.99364	0.339684	0.314602	ns	-1.29082
NUP50	13.3407	14.4453	7.0864	7.6677	-1.48725	1.69577e-05	down	11.883	11.3375	10.6461	9.77492	9.43482	10.841	-0.198701	0.473566	ns	-1.28855
CIT	0.8038	0.7594	0.4447	0.6344	-1.10275	0.0332598	down	1.63567	1.3083	1.36032	1.50284	1.78701	1.66531	0.18269	0.561726	ns	-1.28544
HMGB1P1	3.6601	2.8956	0.7092	1.7201	-1.9925	0.0208284	down	1.63301	0.610601	0.874269	0.44452	0.650368	0.866807	-0.707692	0.222824	ns	-1.28481
RPAIN	8.1488	7.9251	4.7325	5.6656	-1.19963	0.0022083	down	10.5753	9.34587	11.4813	11.0091	12.7191	9.99048	0.0847629	0.796909	ns	-1.28439
PRPF18	3.0918	2.699	1.5255	2.4271	-1.11558	0.0470281	down	6.18206	7.0647	6.28562	7.79362	7.4562	7.03071	0.165185	0.579823	ns	-1.28076
HSP90B1	344.32	354.431	208.322	189.675	-1.38918	7.78168e-10	down	215.297	213.036	224.288	170.038	262.359	176.626	-0.111066	0.768706	ns	-1.27812
SPATA5	2.2993	2.2415	0.5624	0.7794	-2.32852	6.11682e-05	down	1.25275	0.882746	1.50416	0.425231	0.497308	0.87482	-1.05041	0.024942	down	-1.27811
KIAA2026	47.5719	49.0354	31.8777	31.181	-1.19104	2.32391e-06	down	3.87017	4.18777	4.05708	4.35405	4.21922	4.52999	0.0861806	0.76364	ns	-1.27722
KIN	50.1773	47.5533	30.7767	28.3744	-1.30062	2.12562e-07	down	6.68337	9.02007	8.40828	7.60029	9.80769	6.6207	-0.0242158	0.949951	ns	-1.27641
AIG1	4.9755	4.3481	3.7275	2.1524	-1.2499	0.0205156	down	20.3341	20.215	19.863	20.4203	19.715	22.3638	0.0224435	0.933848	ns	-1.27234
SDCBP	33.2518	38.5477	35.0863	33.7335	-0.63805	0.0467708	down	68.9539	82.516	56.0904	119.214	85.2107	125.529	0.63343	0.0745448	ns	-1.27148
LRRCC1	71.562	68.925	39.6491	31.7871	-1.55505	3.01904e-07	down	15.2908	11.961	15.9074	8.73149	13.5142	13.6812	-0.285167	0.452987	ns	-1.26988
ENSG00000285920	2.9499	3.5409	1.5177	1.6827	-1.59519	0.0101943	down	9.79183	7.46663	10.2565	6.44739	7.8038	8.04606	-0.327271	0.334441	ns	-1.26792
NRDE2	29.4162	29.039	16.9929	15.6502	-1.41712	2.6636e-09	down	2.60318	2.70546	2.7874	2.43566	2.65295	2.32297	-0.150595	0.61971	ns	-1.26652
RBMXL1	8.6948	8.2406	4.1185	2.1404	-2.02312	0.000587885	down	5.77526	5.46332	5.48481	3.04226	3.47318	3.56268	-0.758345	0.0125849	ns	-1.26477
UGCG	1.3835	1.7094	0.8192	0.9536	-1.3776	0.0479437	down	2.66049	1.92099	1.93125	2.33897	1.27703	2.49386	-0.113318	0.783038	ns	-1.26428
GABPB2	29.7401	24.509	25.9757	19.6695	-0.828574	0.0290056	down	3.37479	4.11275	3.88329	4.82572	5.73088	5.08452	0.435554	0.182092	ns	-1.26413
CSNK2A3	12.6041	10.113	8.0026	4.4362	-1.45259	0.020956	down	4.29477	4.3119	3.43505	3.62245	3.93127	3.23901	-0.190322	0.609568	ns	-1.26226
NSDHL	1.6708	1.5305	0.3749	0.7273	-2.10434	0.0476894	down	35.2222	26.28	35.3508	17.2039	18.9926	18.4929	-0.846174	0.00860551	ns	-1.25816
MICU1	16.8776	15.6903	10.307	12.4986	-1.08462	0.00633854	down	22.2264	20.3311	19.3633	24.2663	23.4923	23.1896	0.173469	0.538677	ns	-1.25809
CENPL	15.258	11.4349	7.5332	4.7783	-1.69843	0.00138525	down	2.4695	2.70823	2.57822	1.72515	2.05908	2.06026	-0.440663	0.180558	ns	-1.25777
METTL25	3.6606	4.378	2.8747	2.7888	-1.08242	0.0386652	down	2.13997	2.34022	2.10403	1.88754	2.68317	2.98865	0.164544	0.663297	ns	-1.24696
PAXBP1	5.7966	5.2962	3.7695	2.7426	-1.34875	0.00176947	down	10.5741	7.83841	8.08318	7.32832	7.80139	9.99337	-0.101864	0.759085	ns	-1.24689
PPP2R5E	26.3545	23.6723	13.1986	13.9896	-1.45258	2.42981e-06	down	5.50923	5.13706	5.60528	4.0624	4.93087	5.3498	-0.205796	0.508757	ns	-1.24678
TIAL1	8.591	7.7532	5.697	5.3294	-1.14332	0.000905994	down	24.4595	24.4819	21.6951	29.6209	19.3341	28.5857	0.101224	0.756628	ns	-1.24454
MGA	9.6004	8.8265	5.9639	5.424	-1.27057	5.99409e-06	down	6.82375	6.05745	5.83249	5.79637	6.22084	6.61797	-0.0294408	0.918075	ns	-1.24112
ZNF44	5.3325	4.313	3.6458	3.6755	-0.970914	0.0140624	down	3.07824	3.44648	3.28248	4.24149	3.68733	4.08247	0.265016	0.363131	ns	-1.23593
SHOC2	7.6765	8.6188	4.0907	5.4027	-1.34939	0.0024833	down	5.32751	6.63536	5.03112	4.95609	5.11824	5.95227	-0.113847	0.724163	ns	-1.23554
CEP290	4.861	4.3018	4.0492	4.3037	-0.706199	0.0284881	down	1.63808	1.8529	1.66764	2.33469	2.72342	2.50089	0.527453	0.089147	ns	-1.23365
ME2	62.8783	69.031	28.4764	24.5658	-1.89317	3.29767e-11	down	3.70755	2.18049	3.08235	1.50124	1.94227	2.32193	-0.659849	0.0946515	ns	-1.23332
PABPC4	27.4365	29.4534	15.1484	14.413	-1.52098	5.13613e-08	down	38.1505	44.6486	45.0393	30.162	41.406	34.4223	-0.289797	0.40082	ns	-1.23119
ATXN1	5.6631	5.6343	3.8037	4.3301	-1.04621	0.00224007	down	6.05191	8.55436	5.60683	8.48999	6.61117	8.41782	0.184796	0.607972	ns	-1.23101
RALGDS	9.7306	8.943	7.0442	6.2641	-1.06532	0.00114964	down	3.23275	4.04299	3.42205	4.25146	3.85773	4.11977	0.16491	0.597834	ns	-1.23023
CPM	15.4903	16.3973	16.087	11.2711	-0.803949	0.0456737	down	4.78146	3.41155	4.55975	5.22113	5.25872	6.96191	0.425463	0.20819	ns	-1.22941
PPIL3	13.1307	13.5703	8.2168	8.9676	-1.20951	0.00222197	down	22.0724	22.696	21.5039	23.3715	20.4852	24.5923	0.018586	0.946875	ns	-1.2281
PPAT	3.0334	4.1189	1.3757	1.468	-1.90707	0.0015984	down	7.34648	3.39522	5.522	2.74957	2.39688	5.22744	-0.679204	0.174365	ns	-1.22787
AKAP13	27.7125	26.1521	26.0853	24.4107	-0.669041	0.00383186	down	5.3177	6.65239	4.74708	9.21904	7.90852	7.96502	0.558658	0.092704	ns	-1.2277
ANAPC7	12.8521	11.8341	3.6111	6.6439	-1.82919	0.00373787	down	5.02996	2.72602	5.06535	2.15923	3.16864	3.23739	-0.6028	0.169447	ns	-1.22639
CALM2	4.8118	4.438	2.6299	3.5717	-1.14528	0.0167695	down	32.8299	26.2119	34.4683	28.9877	35.4018	35.8111	0.078994	0.807036	ns	-1.22427
ASH1L	5.514	5.5903	3.963	3.6339	-1.12447	0.000394841	down	9.03484	11.631	7.65812	11.2699	8.67442	11.0923	0.0993099	0.777344	ns	-1.22378
PXK	36.5786	33.5313	18.1647	17.8928	-1.53391	1.18389e-07	down	30.242	26.6369	24.0492	20.4149	17.682	28.4567	-0.314422	0.356323	ns	-1.21948
PILRB	15.5684	12.1962	11.1698	9.7019	-0.98765	0.0111738	down	12.5076	9.99973	12.438	13.6668	14.56	13.3772	0.231401	0.449751	ns	-1.21905
NLN	1.075	1.024	0.2736	0.4645	-2.07453	0.00266724	down	3.56987	1.50306	3.31475	1.03367	1.5681	2.10516	-0.856037	0.097096	ns	-1.21849
HELLS	53.1574	52.4378	21.6098	22.0349	-1.84903	3.06675e-13	down	5.83645	5.63026	7.38464	3.08669	4.5442	4.74354	-0.631312	0.0917017	ns	-1.21771
BIRC5	2.1623	2.6247	1.1768	1.3319	-1.5071	0.0211142	down	9.41215	7.05977	9.67082	5.38149	7.10418	9.30498	-0.289982	0.452582	ns	-1.21712
MOB3A	99.2556	105.72	57.0436	59.5412	-1.38852	1.34011e-06	down	68.1066	72.7181	67.2295	67.2559	51.1914	70.4789	-0.171497	0.564781	ns	-1.21702
GNPTAB	5.8542	5.8691	4.2105	4.3074	-1.03542	0.00235427	down	2.74605	2.83718	2.55974	3.17742	2.89576	3.33423	0.181288	0.530352	ns	-1.21671
ECHDC2	104.261	99.0843	80.8897	79.6006	-0.916264	6.6314e-05	down	7.01037	8.07443	8.83239	9.9244	10.1539	9.84224	0.29783	0.332367	ns	-1.21409
C19orf47	32.1867	40.8486	22.2054	24.0672	-1.23344	0.00230491	down	2.73424	2.0467	3.23277	2.38889	2.70327	2.96059	-0.0196702	0.957251	ns	-1.21377
VPS35	7.1592	6.9923	5.7658	3.8781	-1.13613	0.00849589	down	14.6265	14.5041	12.9947	15.1242	14.1873	15.9129	0.0761926	0.782869	ns	-1.21232
ENSG00000271793	1.1804	1.0824	0.5206	0.6734	-1.49286	0.0167336	down	16.8369	15.7361	16.5842	14.3139	12.8691	13.8718	-0.285084	0.29247	ns	-1.20778
TRMT10A	4.0018	4.2951	3.412	2.1515	-1.16055	0.0300027	down	2.97702	2.67168	2.78641	2.54241	3.44164	2.90005	0.0470787	0.891176	ns	-1.20763
B3GNT2	5.2797	5.2832	3.664	1.2695	-1.69198	0.0337253	down	12.1788	12.2959	13.3683	7.30855	9.17971	11.1079	-0.484939	0.155208	ns	-1.20704
CENPK	9.3686	8.7438	5.7304	3.8745	-1.49701	0.00117162	down	8.97843	7.603	10.0337	5.17569	8.20054	8.75914	-0.290169	0.458626	ns	-1.20684
NCOA6	4.7139	4.0855	2.554	2.282	-1.43964	0.000216103	down	5.71759	6.9931	5.7787	6.23438	4.09846	5.75737	-0.233811	0.492358	ns	-1.20583
FAM78A	2.6679	1.8345	1.2637	1.1033	-1.50209	0.0170483	down	11.7306	8.52757	10.2229	8.01723	7.9669	9.23874	-0.296793	0.337086	ns	-1.20529
SAT1	11.3853	12.3082	10.8529	8.4812	-0.873675	0.0376245	down	166.615	196.609	176.379	226.884	249.492	212.526	0.330801	0.292301	ns	-1.20448
ZNF26	0.631	0.6264	0.3587	0.4175	-1.2686	0.01806	down	1.42273	1.3263	1.72427	1.33129	1.42247	1.60196	-0.0654833	0.837761	ns	-1.20312
SEC23IP	4.1928	4.0542	2.472	1.9369	-1.48268	0.000562891	down	9.5399	7.89687	8.31379	7.21032	6.12468	8.27121	-0.280752	0.347239	ns	-1.20192
HEATR1	0.9685	0.6368	0.4955	0.1602	-1.88112	0.0421625	down	11.0746	6.38493	8.52524	4.73287	4.60025	7.18402	-0.680475	0.0864216	ns	-1.20064
CHORDC1	6.0567	6.8198	2.2921	3.0738	-1.83292	0.000103473	down	2.60885	3.36078	3.78636	1.82628	2.67371	1.87257	-0.636699	0.113472	ns	-1.19622
NSL1	5.9109	5.1648	3.3454	4.0306	-1.15657	0.00388965	down	2.6548	2.38466	2.14509	2.42745	2.37504	2.7098	0.0389678	0.895423	ns	-1.19554
TOX4	11.2375	12.9483	6.8588	10.0319	-1.08591	0.0342542	down	11.8922	13.2201	10.2108	14.4837	10.7164	13.6701	0.107499	0.737115	ns	-1.19341
FZD3	2.1771	1.9328	1.3026	0.6845	-1.63457	0.00610533	down	4.52082	4.58818	3.37035	2.97088	2.35166	4.08859	-0.441468	0.23793	ns	-1.1931
FKBP3	13.7281	13.7243	4.629	8.019	-1.68263	0.00524812	down	27.0329	21.1732	26.8239	17.0622	17.1307	20.1316	-0.490977	0.109159	ns	-1.19165
AP3M2	10.6553	10.8439	6.915	7.9805	-1.10168	0.00292085	down	5.89475	3.69513	5.37342	4.3506	6.45031	5.28533	0.0889896	0.821913	ns	-1.19067
GRHPR	2.4533	2.3017	1.6568	1.3059	-1.26124	0.0104771	down	5.04448	3.71875	4.31596	4.93962	3.89312	3.79663	-0.0709493	0.831606	ns	-1.19029
KCTD20	15.3884	16.7023	12.5927	9.3076	-1.13306	0.00327493	down	20.9187	21.5647	19.3759	22.8007	19.7681	22.9856	0.0559866	0.840565	ns	-1.18904
WASHC4	17.9989	18.3084	15.0738	14.3402	-0.879874	0.00139372	down	12.453	11.0597	10.5569	13.6804	12.7748	16.5643	0.308721	0.292337	ns	-1.1886
PIAS4	27.8381	27.2043	20.8314	15.1054	-1.19646	0.00174839	down	12.4096	17.0457	14.428	16.7342	14.3749	13.2791	-0.0104565	0.975774	ns	-1.18601
APOLD1	30.6565	25.4893	19.2498	17.3621	-1.19253	0.000228777	down	4.02664	5.70765	4.59349	4.44918	5.67727	4.33535	-0.00996064	0.978819	ns	-1.18257
MORF4L1	7.4204	9.6618	5.9385	5.0962	-1.2106	0.00687685	down	49.9322	58.1016	56.3802	52.0997	64.7182	46.1098	-0.0300409	0.931969	ns	-1.18055
PHF20L1	69.2226	66.0517	49.5775	51.0948	-1.00004	5.99637e-05	down	8.14876	8.47596	7.95587	9.09622	9.40601	9.82857	0.179828	0.51705	ns	-1.17987
TPP2	9.3355	9.3468	5.4004	4.9053	-1.43518	1.34474e-07	down	10.2459	8.90663	8.79296	7.59588	7.23106	9.00023	-0.256767	0.368772	ns	-1.17841
FPGS	3.6166	3.4539	1.7131	2.7698	-1.22371	0.042345	down	6.22801	3.90173	6.23252	6.04454	4.49455	5.56205	-0.0459014	0.901688	ns	-1.1778
PDE7A	12.3679	11.3827	8.7522	6.7788	-1.1924	0.000583801	down	15.8296	13.5885	15.1065	13.704	14.5305	16.6018	-0.0146638	0.959304	ns	-1.17774
PBRM1	17.5264	16.8767	10.3858	10.6017	-1.28724	7.35807e-06	down	11.1583	11.744	10.1512	9.49963	10.2167	11.4876	-0.109624	0.710633	ns	-1.17762
HSPA4L	1.7032	1.3353	0.7849	0.2538	-2.14105	0.0112828	down	3.09675	2.22577	2.7667	1.02949	1.42458	1.76604	-0.965892	0.0124972	ns	-1.17516
C12orf43	18.8668	15.5896	11.0896	9.5759	-1.31401	0.000254974	down	2.27426	1.39888	2.44108	1.68883	2.06735	1.88204	-0.140021	0.725494	ns	-1.17399
APBB1IP	30.8287	27.4249	20.8333	24.7437	-0.924424	0.0137029	down	48.6369	59.2595	49.3218	70.1819	60.9722	58.906	0.24738	0.429242	ns	-1.1718
TOP2A	794.375	784.812	411.218	416.007	-1.50732	1.03136e-10	down	29.3241	27.5761	30.3339	16.2274	26.6156	27.2464	-0.336721	0.375236	ns	-1.1706
TLE4	53.1475	56.0253	36.7071	33.6802	-1.21039	2.26462e-06	down	9.86806	11.6015	9.69609	10.7414	9.11977	11.0699	-0.0408809	0.891419	ns	-1.16951
UTP23	180.907	196.481	106.159	106.307	-1.40429	1.98565e-07	down	16.6342	12.5416	15.9618	12.8182	11.3179	14.807	-0.239586	0.441155	ns	-1.16471
VAPA	7.8692	8.8105	6.8733	3.8539	-1.2248	0.0255015	down	19.0021	22.5684	19.9574	20.3451	20.86	18.6853	-0.0623639	0.83897	ns	-1.16243
PA2G4	156.986	140.514	39.7114	55.1505	-2.21584	1.37537e-06	down	60.7034	36.3649	58.2429	19.9261	26.3052	29.608	-1.05424	0.00748864	down	-1.1616
DMAC2	2.4439	2.6343	1.5371	1.4912	-1.32214	0.0195135	down	13.9224	10.6009	12.461	12.9526	9.16208	11.4616	-0.16488	0.608199	ns	-1.15726
MIDN	37.6083	32.7173	22.5485	26.378	-1.09391	0.00299254	down	6.87146	8.53718	7.91962	9.04061	6.42352	9.46847	0.0627063	0.852152	ns	-1.15662
MRFAP1L1	56.5874	53.6978	32.4874	31.8514	-1.35246	5.91372e-06	down	73.1823	98.9831	103.712	68.3536	113.141	60.9782	-0.196717	0.663926	ns	-1.15574
SRPK2	84.7946	80.0442	71.1007	70.7534	-0.791174	0.00101944	down	5.29991	6.70777	5.96837	8.65997	7.63015	7.27803	0.364256	0.256488	ns	-1.15543
ZNF714	9.9155	10.5017	5.93	3.9089	-1.63716	0.000246906	down	5.1409	5.90319	4.8381	3.91257	2.82347	4.91611	-0.482324	0.177558	ns	-1.15484
PDLIM5	6.6472	5.9837	5.2627	3.9272	-1.0389	0.00709539	down	2.00592	1.9307	1.81414	2.26473	1.65502	2.42882	0.114747	0.718891	ns	-1.15365
GTF3C5	4.0557	3.7799	2.4997	2.2229	-1.30702	0.0117905	down	24.0824	23.1432	24.7311	23.167	21.9194	20.6448	-0.15363	0.59176	ns	-1.15339
TMEM170A	6.8355	5.4521	2.5514	4.5595	-1.35074	0.035162	down	3.11364	2.66455	2.98995	2.25376	2.30888	3.23766	-0.197705	0.558604	ns	-1.15303
RFC1	51.8737	48.9202	34.9991	35.5748	-1.08829	3.4491e-05	down	27.5641	31.3563	24.5943	30.3191	29.2066	29.2513	0.0627926	0.835559	ns	-1.15108
RPS10	4.9975	4.6859	1.614	3.4446	-1.49851	0.0398242	down	3.70316	2.51438	3.15841	1.93324	2.59004	3.01264	-0.34788	0.381849	ns	-1.15063
SMC5	9.1665	8.0157	7.1359	5.7138	-0.997509	0.00804969	down	21.7972	26.3197	18.9103	23.0485	26.7714	25.9623	0.152908	0.647526	ns	-1.15042
TRMT10B	35.1526	35.2934	28.4574	31.4057	-0.807797	0.0134412	down	3.96532	4.51676	6.07447	6.61799	5.62605	6.58463	0.342504	0.340958	ns	-1.1503
FMNL1	14.7778	13.4567	14.1871	12.3193	-0.668241	0.0264819	down	28.5579	33.5957	28.2121	53.6967	36.2083	38.6793	0.479267	0.162598	ns	-1.14751
CSF3R	191.887	178.367	187.026	187.122	-0.559172	0.0190053	down	33.5916	30.299	32.1755	53.411	43.9442	49.446	0.585485	0.0336635	ns	-1.14466
GBF1	1.8701	1.875	1.5356	1.2679	-0.99646	0.00707124	down	3.8301	3.46121	3.28499	4.09107	3.72266	4.1021	0.147163	0.596445	ns	-1.14362
ZMYM5	8.0081	7.379	6.627	3.7015	-1.16071	0.0370314	down	11.2107	15.1648	9.77804	13.0059	9.94403	13.6103	-0.0173159	0.962292	ns	-1.14339
WHAMM	14.2525	14.2783	10.37	5.951	-1.39217	0.00795863	down	4.7317	6.9578	5.77259	4.43469	5.75911	4.77095	-0.249073	0.507746	ns	-1.1431
HOOK2	178.556	168.632	144.367	151.885	-0.802173	0.00237014	down	11.7751	14.4458	16.6838	19.4331	21.5932	13.9582	0.340188	0.389091	ns	-1.14236
U2SURP	187.699	191.26	126.441	126.066	-1.16078	7.26103e-07	down	25.749	20.3326	25.6317	19.7231	27.4376	24.4392	-0.0189055	0.956208	ns	-1.14187
SP1	10.9224	11.0443	10.553	7.8129	-0.83955	0.0234677	down	32.3527	44.6602	30.7456	49.4839	42.0825	43.9792	0.301646	0.38259	ns	-1.1412
LYST	18.307	17.6958	14.5882	13.2967	-0.945257	5.44356e-05	down	21.1883	18.724	15.0967	19.6318	17.5363	27.1149	0.193192	0.57998	ns	-1.13845
GAPVD1	5.0755	4.7957	2.8557	3.3564	-1.2395	0.00114564	down	5.58581	5.7591	4.72178	5.65631	4.01611	5.6318	-0.10122	0.752728	ns	-1.13828
NEK1	16.1594	17.516	11.9547	11.8639	-1.0753	0.000150708	down	1.88722	2.08809	1.6762	1.79582	2.06858	2.14758	0.0624853	0.844892	ns	-1.13778
KIF16B	7.8058	7.5698	5.4172	5.8183	-1.02598	0.00317746	down	8.96397	10.319	8.26512	10.8257	10.4894	8.90997	0.11107	0.733028	ns	-1.13705
DNAJC3	20.3777	21.6472	12.1807	10.1285	-1.49277	7.31699e-06	down	25.6399	19.7771	18.6348	15.9026	14.2997	20.7614	-0.358025	0.285896	ns	-1.13475
TMEM161A	16.851	20.4839	8.438	6.8583	-1.86791	2.39086e-05	down	6.35638	3.38449	6.13193	3.25573	2.40493	4.02877	-0.736005	0.088339	ns	-1.1319
UGGT2	8.9114	7.2751	5.8233	2.2417	-1.59766	0.0370663	down	3.91302	2.96333	3.98794	1.79593	2.7971	3.41987	-0.465874	0.257515	ns	-1.13179
PRKX	38.6931	36.9198	20.877	19.5852	-1.47796	1.97922e-08	down	7.13576	7.9757	7.19374	6.44655	5.36456	6.06655	-0.346739	0.238986	ns	-1.13122
DYNC1I2	306.427	288.937	213.087	226.237	-1.01154	0.000156434	down	26.02	29.8314	30.7009	28.3988	39.0106	27.5263	0.117357	0.747421	ns	-1.1289
CARM1	16.2811	16.9716	8.4643	10.0178	-1.41933	0.000257387	down	7.46737	6.88462	6.88636	6.80228	4.65705	6.16927	-0.29471	0.351122	ns	-1.12462
SCLT1	12.5873	13.2107	10.6654	7.5174	-1.08733	0.0065227	down	5.07566	5.2196	6.16272	4.64791	7.54523	4.83255	0.0348883	0.931236	ns	-1.12222
NEK3	22.4328	21.5721	16.2891	15.4623	-1.04657	0.000452774	down	7.18836	6.64921	8.79821	7.39167	8.43217	8.44579	0.0756435	0.816168	ns	-1.12222
ACADM	2.2172	1.9714	1.3038	1.2121	-1.31094	0.00208616	down	13.2715	11.1976	12.1622	10.3391	10.4609	11.866	-0.189794	0.499583	ns	-1.12114
NOL7	15.5917	17.8762	10.7616	7.9834	-1.41808	0.00166848	down	120.159	110.79	143.362	95.5967	127.417	84.2248	-0.297561	0.430839	ns	-1.12051
CBFB	41.6535	42.3196	15.9235	24.8097	-1.60922	0.00232403	down	7.69271	5.20928	7.27405	3.94279	3.98231	6.73727	-0.49069	0.222386	ns	-1.11853
TOB2	28.5455	23.575	13.0999	10.3673	-1.72943	8.94697e-06	down	14.7331	17.7368	14.1429	10.8032	8.49572	11.9119	-0.610974	0.0599465	ns	-1.11846
EIF2B4	12.5732	13.8897	7.2044	7.9675	-1.37639	0.000307996	down	12.0947	10.8926	12.6218	10.6664	10.2729	9.28521	-0.258495	0.388671	ns	-1.1179
SAPCD2	109.02	107.908	59.6399	53.4797	-1.51652	1.34959e-09	down	4.00993	2.12331	3.2043	2.07665	2.56357	2.55028	-0.399753	0.327997	ns	-1.11676
EPC1	3.9657	3.5038	3.3149	2.1868	-1.02341	0.0280926	down	4.56884	4.69128	3.94836	5.1572	4.27088	4.92797	0.0932164	0.752498	ns	-1.11662
TNRC6B	38.1527	36.7218	25.7797	30.6714	-0.978178	0.00455761	down	3.69992	5.24295	4.31532	4.77353	4.84634	5.25463	0.136429	0.681092	ns	-1.11461
KMT2C	6.817	6.3212	5.4867	5.5269	-0.828614	0.00143936	down	3.72301	4.89338	3.02063	5.54966	3.81209	5.11698	0.280568	0.456578	ns	-1.10918
GMNN	17.8637	15.0798	10.8792	6.1565	-1.53625	0.00594239	down	41.4557	27.4295	40.8373	23.2127	31.5912	27.4653	-0.43135	0.247699	ns	-1.1049
KIF14	2.5026	3.2808	2.1543	1.0947	-1.42186	0.0326645	down	2.17136	1.48877	1.73084	1.02158	1.364	2.02879	-0.317934	0.455276	ns	-1.10393
GAN	5.0982	4.054	2.8597	2.0344	-1.48313	0.00111601	down	1.06276	1.10986	1.14567	0.773366	0.863191	0.963788	-0.381991	0.227198	ns	-1.10114
AGO3	5.1528	4.9102	3.0775	3.4659	-1.19312	0.000475807	down	2.72058	3.25708	2.88876	2.77622	2.62739	3.06552	-0.095429	0.748934	ns	-1.09769
IL1RAP	2.2627	2.1292	1.489	1.3189	-1.22215	0.00427406	down	8.95402	9.68194	8.11489	6.85271	6.96052	11.3071	-0.125478	0.732038	ns	-1.09667
CLSPN	248.353	263.838	106.803	102.097	-1.87019	1.37384e-14	down	9.31553	8.53321	15.2908	3.13482	9.85461	6.48365	-0.774543	0.177326	ns	-1.09565
MITD1	16.1045	17.701	14.9475	11.8029	-0.91821	0.0125131	down	31.1167	43.4372	36.463	41.4682	49.9662	35.7643	0.176713	0.636952	ns	-1.09492
INTS10	7.2668	7.8473	4.9747	3.4002	-1.43479	0.00144256	down	30.7548	25.3728	31.881	20.5659	26.1786	23.5284	-0.343127	0.291806	ns	-1.09166
TCF25	177.787	167.842	145.103	138.124	-0.862766	0.000104599	down	26.1467	28.6463	32.5029	33.7879	43.7287	25.6072	0.228052	0.568599	ns	-1.09082
GXYLT1	8.4104	9.2198	4.7939	6.879	-1.16308	0.018743	down	6.31773	6.48556	6.80193	5.0494	7.16635	6.72445	-0.0729242	0.830529	ns	-1.09016
DNMT1	199.896	183.412	84.3656	79.7196	-1.7995	8.13801e-15	down	25.3844	22.3399	28.2332	12.0282	20.0211	14.8009	-0.709508	0.0688533	ns	-1.08999
EAPP	58.7684	59.5318	45.4838	47.0175	-0.92929	0.00187	down	33.5834	34.1449	34.0655	35.725	42.905	36.783	0.160241	0.604431	ns	-1.08953
NAP1L1	93.8038	101.716	70.5305	55.8695	-1.20998	0.000136949	down	124.532	159.032	150.638	106.973	168.729	128.301	-0.120746	0.754302	ns	-1.08924
UBN1	89.4342	86.6755	59.3929	57.5329	-1.16621	3.59509e-07	down	8.04172	7.46892	8.95705	7.29579	8.20539	8.06963	-0.0772225	0.797594	ns	-1.08898
ZWILCH	1.5196	1.7493	0.7712	0.7482	-1.68226	0.0147094	down	6.70422	5.17264	5.98931	3.34064	3.42998	5.31266	-0.593598	0.102872	ns	-1.08866
SGO1	52.7211	52.2937	20.7957	26.9634	-1.70607	3.45108e-05	down	6.34872	5.1317	7.45623	3.52304	4.85908	4.15451	-0.619532	0.0956584	ns	-1.08654
REV3L	9.1397	9.179	6.5039	6.3679	-1.08456	0.000202154	down	6.16421	5.34752	4.34731	5.70353	4.56965	5.88801	0.000204509	0.999495	ns	-1.08476
SPEN	11.9682	11.393	9.1551	7.2492	-1.0895	0.00066498	down	14.6368	18.4783	13.0125	16.163	14.8278	15.8737	-0.00529803	0.987049	ns	-1.0842
AFF3	3.0853	3.5671	1.4773	1.4794	-1.74607	2.7889e-05	down	3.18017	2.59454	2.41589	1.60295	1.36563	2.30856	-0.664705	0.0663398	ns	-1.08136
CHD6	50.6326	51.0287	41.7293	40.896	-0.874488	0.000179302	down	7.87205	10.2645	6.99314	10.4535	9.82329	9.23125	0.205837	0.550665	ns	-1.08033
SNRK	1.76	1.8963	1.179	1.0398	-1.29848	0.0162342	down	5.97487	6.09905	5.0785	4.74723	4.79147	5.478	-0.218868	0.467164	ns	-1.07962
ERN1	2.9325	2.8976	1.9924	2.0086	-1.11794	0.00111024	down	0.628078	0.496495	0.653132	0.614855	0.483625	0.659764	-0.0392487	0.907686	ns	-1.07869
SETDB1	30.1058	28.8806	22.7264	27.0666	-0.81521	0.0208912	down	15.1556	15.4895	15.2892	19.755	17.9791	18.3178	0.262076	0.343445	ns	-1.07729
PNISR	1268.48	1327.97	897.338	928.624	-1.0823	2.76951e-05	down	120.879	153.654	149.055	120.823	185.905	119.158	-0.00543512	0.989229	ns	-1.07687
LMO7	3.1266	3.5665	1.7703	2.677	-1.15732	0.0311492	down	1.5143	1.72044	2.02573	1.3307	2.17238	1.533	-0.0836811	0.836334	ns	-1.07363
WBP11	27.7064	27.307	17.3614	18.499	-1.19092	9.4201e-05	down	39.0201	38.5397	38.7786	33.1396	42.5085	32.6341	-0.120176	0.715867	ns	-1.07075
RPS14	45.9345	46.0859	30.6248	31.2804	-1.1464	2.70763e-05	down	167.517	129.51	163.129	131.725	172.007	136.513	-0.0777812	0.820617	ns	-1.06862
UBE2I	19.2973	19.0242	11.1955	14.6412	-1.13768	0.00596806	down	11.2985	10.8227	11.5323	12.2419	9.33039	11.0576	-0.0725739	0.801174	ns	-1.0651
MED19	267.076	245.941	161.51	155.866	-1.26783	4.69637e-07	down	8.66486	8.51807	11.1147	7.52763	9.35292	8.13121	-0.205231	0.559676	ns	-1.0626
KRR1	32.4513	31.5997	19.5643	19.182	-1.30029	2.08832e-07	down	11.5309	12.4563	12.6698	9.06683	12.6732	9.69272	-0.239384	0.492465	ns	-1.06091
IRGQ	2.0806	1.8399	0.9097	0.9561	-1.64461	0.00123155	down	2.21712	2.17556	2.73342	1.45183	1.45987	1.93728	-0.585457	0.0830523	ns	-1.05916
SMAP1	140.347	143.302	74.6986	104.246	-1.23227	0.00685128	down	10.3537	10.9803	9.72111	10.0655	7.96396	10.0394	-0.174268	0.558041	ns	-1.058
DAAM1	7.5536	8.9199	6.1469	6.0309	-1.01255	0.0052524	down	1.69861	2.63456	1.92659	2.16466	2.41801	1.99455	0.0445201	0.907129	ns	-1.05707
SFSWAP	70.0137	69.1029	53.6987	49.235	-1.01125	8.80481e-06	down	10.7356	11.7411	12.5929	12.3985	13.7795	10.4757	0.0444119	0.894353	ns	-1.05566
SLC3A2	3.1303	2.0445	1.4047	1.5898	-1.35859	0.0283769	down	26.6881	18.6202	25.9737	18.3176	20.3684	19.8602	-0.303247	0.357085	ns	-1.05534
SRGAP2C	10.2655	8.9775	8.2628	4.3543	-1.19613	0.0401056	down	1.54113	1.85683	1.5404	1.83282	1.33299	1.38274	-0.141717	0.689492	ns	-1.05441
ITSN2	184.99	171.995	135.924	148.903	-0.898019	0.00197599	down	8.60218	9.92204	9.10397	9.61093	11.8499	9.69588	0.15298	0.640411	ns	-1.051
HEXIM1	2.082	2.3877	1.4449	1.0012	-1.45186	0.0296083	down	32.2679	41.7355	36.0831	29.5253	28.6285	26.7178	-0.401149	0.208012	ns	-1.05071
HECTD1	9.7142	9.2588	8.4984	7.1969	-0.851676	0.00238728	down	9.85413	10.7834	8.89005	11.3199	11.6656	11.4778	0.198864	0.500208	ns	-1.05054
USP42	23.2204	19.2557	10.5718	9.6342	-1.64727	1.77653e-06	down	1.09564	0.866809	1.01193	0.661849	0.587531	0.747464	-0.596965	0.0891781	ns	-1.05031
BRD9	247.939	246.514	166.042	174.001	-1.11387	1.33029e-05	down	6.10262	3.30237	6.33279	4.32184	6.48486	4.33564	-0.064241	0.88773	ns	-1.04963
DHX37	7.5716	8.2549	4.441	2.6269	-1.74899	0.000829146	down	11.761	9.41399	12.3339	6.06464	7.72253	7.06428	-0.704805	0.0346182	ns	-1.04419
KPNB1	44.4884	37.6489	24.0339	25.8512	-1.29141	7.72207e-05	down	59.23	67.5484	65.395	50.6614	61.4228	52.1074	-0.247409	0.437279	ns	-1.044
MED13L	2.5637	2.8198	2.368	2.3414	-0.768959	0.0172641	down	10.3123	11.1754	8.35008	13.4526	10.0378	13.3852	0.273681	0.39871	ns	-1.04264
DNAJB14	1.6374	1.4001	1.0961	1.0074	-1.10548	0.0179783	down	3.38371	4.16731	2.98681	3.25421	3.04186	4.0061	-0.0641567	0.849521	ns	-1.04132
MT-CYB	16.7673	21.7166	11.1483	6.3618	-1.72342	0.00598725	down	949.877	706.852	650.286	499.932	300.975	672.655	-0.685119	0.107736	ns	-1.0383
ABCB7	19.1094	16.2945	14.9259	16.1035	-0.762374	0.0293061	down	14.5716	14.194	13.3048	18.1366	15.7336	17.9319	0.273654	0.321701	ns	-1.03603
DLG1	2.9373	3.6503	2.0795	2.4997	-1.09759	0.0166532	down	4.49578	4.97048	4.53459	3.98866	5.00551	4.63087	-0.0623013	0.844079	ns	-1.03529
PHIP	128.864	130.319	95.2872	92.3177	-1.04191	2.62608e-06	down	16.9346	19.539	16.9085	16.8355	18.5754	18.5457	-0.0092261	0.975354	ns	-1.03269
HSPD1	54.4799	56.9503	24.7159	22.1693	-1.8265	8.07742e-12	down	92.6284	74.0729	86.1949	42.1628	48.0719	57.8532	-0.796577	0.0113768	ns	-1.02992
CHD9	26.4879	25.0892	24.7817	22.1984	-0.711533	0.00332689	down	6.90503	8.86558	5.96122	9.41628	8.1071	10.1594	0.317441	0.352011	ns	-1.02897
SRSF10	18.3806	17.6299	11.9871	8.5685	-1.39063	0.000242878	down	23.65	21.9953	23.2436	15.0963	19.6701	19.6481	-0.361728	0.251226	ns	-1.0289
PRR14L	1.6498	1.6815	1.2672	1.045	-1.10549	0.0157606	down	8.59478	9.87099	7.22969	8.19849	7.20477	9.4476	-0.0792533	0.806454	ns	-1.02624
RRBP1	63.5688	59.3278	30.1228	32.6541	-1.54175	1.88749e-07	down	31.6281	31.0885	38.3461	20.3951	29.0724	21.7722	-0.520142	0.152721	ns	-1.02161
SRSF11	1362.34	1375.32	970.962	962.068	-1.0772	1.65292e-06	down	78.5216	76.9619	95.1011	67.9865	108.492	65.6404	-0.0587273	0.886264	ns	-1.01847
SLC39A7	26.8342	23.1489	13.8322	13.9627	-1.42026	3.4896e-05	down	22.2441	25.3496	28.0099	17.0264	25.4966	15.223	-0.401856	0.324654	ns	-1.0184
CERT1	3.4396	3.2322	2.7881	3.1055	-0.751347	0.0396349	down	5.48523	6.13847	4.92459	6.98627	6.32069	6.95848	0.265014	0.371757	ns	-1.01636
CETN3	81.6813	75.2464	56.179	48.6267	-1.15971	3.33227e-05	down	11.4249	7.4852	10.9324	7.87516	8.54897	11.0577	-0.14418	0.692586	ns	-1.01553
GOLGA8A	12.0021	14.2746	12.2797	9.8279	-0.830199	0.0306984	down	21.222	26.5977	26.1352	27.3294	29.3241	28.8788	0.18397	0.556168	ns	-1.01417
RNF216	14.8505	14.7852	13.037	9.8687	-0.95233	0.00691547	down	9.09624	9.1184	8.56033	10.1519	8.89824	9.25059	0.0547467	0.845917	ns	-1.00708
AP3B1	10.8088	9.6024	6.0067	7.7828	-1.13416	0.00687483	down	10.942	11.6751	10.5202	10.3946	10.2617	10.1524	-0.129557	0.645998	ns	-1.00461
TP53	1.7935	1.8239	0.3955	1.0231	-1.91068	0.0183101	down	14.9847	12.8084	13.9852	6.5823	7.1926	8.93448	-0.906324	0.00346732	ns	-1.00436
PPFIA3	1.3103	1.5095	0.9508	0.4612	-1.58582	0.027808	down	6.11606	7.27908	7.47142	4.62645	6.21186	3.24827	-0.581814	0.17478	ns	-1.004
ELF1	119.318	105.132	98.2273	74.8597	-0.954751	0.00573694	down	104.539	121.652	90.8517	112.276	108.614	112.45	0.046175	0.881379	ns	-1.00093
MAP3K20	10.3755	9.5284	7.8597	5.8895	-1.11402	0.0020436	down	5.78489	5.35997	5.27026	5.04316	5.03271	5.30583	-0.11821	0.668373	ns	-0.995814
SNRNP48	117.664	111.041	76.5295	77.5994	-1.14347	5.01234e-06	down	16.0524	22.5454	18.7746	16.908	20.0422	15.6242	-0.147974	0.68257	ns	-0.995492
PPFIA1	7.8065	9.345	5.9405	6.0108	-1.09728	0.00305952	down	3.05502	5.04885	3.83363	3.66542	4.34913	3.29302	-0.102408	0.798117	ns	-0.994869
IL17RA	108.357	104.465	95.9476	93.0011	-0.746916	0.000830529	down	44.1726	44.6722	44.2967	51.6644	52.0809	56.8463	0.244762	0.366587	ns	-0.991678
AMD1	7.6799	8.1586	4.7715	3.9167	-1.44567	4.6011e-05	down	10.4437	8.37833	9.88027	6.51792	6.19295	8.60463	-0.457583	0.146871	ns	-0.988085
RPAP2	11.6237	12.9617	6.9786	7.2809	-1.36075	2.3849e-05	down	2.70196	2.5227	2.59358	1.71471	1.75076	2.70646	-0.372888	0.283021	ns	-0.987857
PFDN1	44.532	38.2493	33.0313	36.4288	-0.824837	0.0212627	down	36.8263	35.0372	30.6987	43.6813	31.8837	41.4514	0.161299	0.599449	ns	-0.986136
CATSPER2	10.1932	7.9689	7.4889	6.0991	-0.995852	0.0143858	down	0.687188	0.879364	1.08983	0.817703	0.996185	0.883427	-0.0121692	0.975433	ns	-0.983683
CELF1	28.319	32.9624	27.2218	25.5828	-0.792199	0.0111703	down	10.4349	11.4855	10.3115	13.6255	11.0835	12.799	0.190039	0.509869	ns	-0.982238
TUBA4A	8.7807	8.8117	7.2842	4.9072	-1.11167	0.0157065	down	8.72914	7.51539	8.83881	8.229	6.21569	8.92495	-0.129962	0.680408	ns	-0.981704
TBRG1	17.2697	16.0821	15.4773	11.6668	-0.877431	0.0137203	down	12.7828	12.1844	13.3342	13.6842	13.4495	14.7446	0.103164	0.707592	ns	-0.980596
ANKRD13D	22.3793	18.0954	15.8796	13.3098	-1.04855	0.00418404	down	11.8437	14.0305	16.2861	14.1814	13.484	13.2818	-0.0685486	0.832324	ns	-0.980002
EBAG9	18.9455	19.7184	17.4629	13.5342	-0.899482	0.00774447	down	11.8769	9.12792	12.05	10.7665	13.5983	10.9665	0.0800369	0.815786	ns	-0.979519
ELAVL1	13.3113	12.7251	7.0934	8.4453	-1.31574	0.000461952	down	9.9332	8.55669	9.66306	6.27956	7.58872	8.77678	-0.339536	0.288552	ns	-0.976205
VPS36	24.1671	22.1824	17.3248	12.2322	-1.2307	0.00175343	down	14.452	11.3641	12.7157	9.66622	10.928	12.2099	-0.255411	0.406493	ns	-0.975293
ANKRD18B	155.181	161.772	86.1214	74.8654	-1.5556	1.07582e-09	down	12.5705	13.7755	14.4192	8.79852	9.1988	9.73967	-0.582097	0.0458314	ns	-0.973501
LUC7L3	1700.19	1810.27	1191.8	1269.04	-1.08642	0.000109145	down	110.847	128.923	155.972	97.8107	179.019	90.0319	-0.114996	0.807119	ns	-0.971422
HDHD3	7.1315	6.8957	3.219	5.5516	-1.24258	0.0462323	down	3.4964	2.34611	3.58228	2.76479	2.54186	2.62279	-0.271945	0.471985	ns	-0.970638
PPP4R2	25.1246	28.6905	13.2154	17.4601	-1.38089	0.00205564	down	18.0486	19.9274	17.6772	13.0159	14.0517	15.5781	-0.41109	0.16406	ns	-0.969799
DEK	259.222	256.764	165.359	166.725	-1.21038	2.56982e-07	down	78.2457	78.159	81.6237	55.7736	77.355	70.8864	-0.242006	0.462297	ns	-0.968369
CLIP1	6.2483	5.8957	4.4261	5.1915	-0.907624	0.0109656	down	2.01869	2.63601	2.05528	2.34535	2.67504	2.07881	0.0587502	0.868673	ns	-0.966374
ZSCAN5A	8.6242	8.2124	5.0262	5.8691	-1.19943	0.00143678	down	1.03771	1.00738	0.91788	0.939869	0.725485	0.889362	-0.233308	0.485891	ns	-0.966117
NCBP3	4.2568	5.0961	3.7616	2.4163	-1.18381	0.0167258	down	10.9648	10.9698	11.361	7.9542	10.7442	10.3636	-0.217843	0.501823	ns	-0.965967
ZC3HAV1	22.4944	22.4725	13.6993	17.0623	-1.1179	0.0036207	down	17.7366	21.5518	17.6428	16.446	17.6073	18.0587	-0.153829	0.616573	ns	-0.964066
FEM1A	3.1645	3.9494	2.5098	1.6739	-1.35044	0.0097145	down	4.89811	3.69134	5.31756	3.51207	3.25448	4.05216	-0.388182	0.238466	ns	-0.962261
POP1	16.8399	15.7591	5.0838	4.4835	-2.3455	5.52653e-10	down	10.1186	6.17677	10.5277	2.61772	3.63765	4.17642	-1.3867	0.000890067	down	-0.958804
LMBRD2	15.257	14.8136	14.3342	13.0366	-0.71239	0.00928098	down	6.55021	6.25114	4.87295	6.78173	6.07929	8.5205	0.245059	0.459081	ns	-0.95745
RAD54L	3.0989	3.3294	2.5688	1.602	-1.20795	0.0353462	down	4.77316	2.55754	4.24084	2.98999	3.11269	3.77143	-0.251469	0.529529	ns	-0.956479
ACYP1	11.6817	12.9899	6.225	8.4545	-1.31944	0.0114898	down	8.34835	4.5256	8.82452	5.17319	5.13747	6.82414	-0.365174	0.391226	ns	-0.954266
HDAC1	15.0912	15.0203	13.0179	6.4059	-1.22195	0.0472895	down	58.6211	59.6028	64.188	51.4244	53.5018	48.7363	-0.269642	0.354385	ns	-0.952312
CKAP2	6.6007	4.255	3.1266	3.1928	-1.3518	0.0193148	down	48.5382	47.7233	42.1165	29.3141	35.0086	42.4175	-0.401135	0.215372	ns	-0.950665
RPAP3	14.4023	16.813	8.3915	11.1256	-1.24777	0.00732734	down	16.6775	19.4373	16.6153	13.8694	15.6786	14.0163	-0.298796	0.339984	ns	-0.948976
PTPN1	6.1677	5.7958	4.2588	4.85	-0.965559	0.0265188	down	20.6886	21.012	16.8334	21.6374	16.3851	20.9637	-0.0181048	0.953785	ns	-0.947454
MBD4	34.2347	36.4943	17.1831	26.8443	-1.24979	0.0196228	down	34.579	32.7704	34.884	24.0413	31.309	28.662	-0.3039	0.336493	ns	-0.945893
JRK	5.1113	4.3075	3.9315	3.3614	-0.945785	0.0121688	down	5.91635	4.74787	5.84223	5.76344	5.20913	5.8118	-0.000219578	0.9994	ns	-0.945565
SETD2	6.6488	7.0221	5.9617	5.682	-0.807938	0.00718283	down	11.8889	15.3634	11.0516	14.9097	14.4704	13.4219	0.134885	0.686886	ns	-0.942822
DHX36	38.4237	36.0277	29.4987	22.4945	-1.09827	0.000965762	down	3.41435	2.87219	3.50188	2.52835	2.94236	3.45869	-0.15901	0.624158	ns	-0.939256
MIS18BP1	37.4626	40.1617	30.4087	30.3126	-0.929822	0.000916902	down	41.8218	42.7591	35.1694	38.3679	39.9881	44.3074	0.00905954	0.975523	ns	-0.938882
NSD3	28.1267	26.2173	24.3935	21.9025	-0.807905	0.00109573	down	21.0118	26.2869	20.3968	25.2147	25.2492	24.9213	0.129303	0.679865	ns	-0.937208
RAD54L2	17.7386	16.2421	10.0622	12.0371	-1.19108	0.00107819	down	1.47622	1.56907	1.60752	1.2252	1.30197	1.45405	-0.254176	0.409151	ns	-0.936904
PLEKHA3	1.2727	1.3262	1.1588	0.8176	-0.976668	0.0452636	down	0.69791	0.380068	0.482929	0.414513	0.483026	0.643774	-0.0435332	0.918652	ns	-0.933135
CSPP1	186.957	197.68	93.2329	106.512	-1.51763	2.71791e-06	down	4.31501	3.58816	6.21238	2.63848	4.07785	2.77316	-0.585039	0.178466	ns	-0.932589
SDAD1	38.6633	35.5379	23.1483	16.4263	-1.48828	0.000173344	down	15.4112	9.47238	13.8214	6.68697	9.6307	10.3829	-0.556356	0.163046	ns	-0.931919
ZNF804A	3.2568	3.4116	2.1487	1.4431	-1.47485	0.00781057	down	3.04454	2.92728	2.3558	1.94526	1.55355	2.31389	-0.542954	0.12155	ns	-0.931897
MTF2	22.9686	22.0944	19.634	11.7969	-1.10522	0.0246252	down	13.7335	13.3669	12.1696	12.1558	10.0476	13.328	-0.173525	0.552307	ns	-0.931692
ZNF605	13.5051	11.4754	7.5336	8.4482	-1.21562	0.000807113	down	1.69189	1.89277	1.51227	1.32363	1.55278	1.38993	-0.284243	0.394249	ns	-0.931374
TFAM	16.5483	15.6478	9.3495	9.4823	-1.34802	3.34669e-05	down	14.7406	9.04814	11.7652	8.1486	7.66417	11.3008	-0.417262	0.259985	ns	-0.930756
VDR	38.1723	33.5006	27.4295	28.7844	-0.923354	0.00277895	down	10.4621	10.2504	10.3936	11.8284	10.2183	9.72883	0.00709263	0.980854	ns	-0.930447
CCDC66	15.2912	15.0782	9.6693	10.0838	-1.19453	6.14077e-05	down	1.36055	1.0637	1.63269	0.970775	1.21918	1.24442	-0.268902	0.472554	ns	-0.925626
TRMT13	5.1823	5.1753	4.165	2.4594	-1.22955	0.0233912	down	9.49471	7.06752	8.38479	5.35957	7.14035	8.04788	-0.304114	0.392779	ns	-0.925438
TBCA	248.284	230.758	159.549	141.493	-1.24712	4.34022e-07	down	85.065	68.1676	89.1735	53.2455	81.8011	60.4688	-0.322283	0.394469	ns	-0.924838
KDM3B	13.4671	13.1729	12.832	12.6328	-0.640201	0.0235104	down	21.2865	23.1235	20.4387	27.0864	27.3035	25.8106	0.282971	0.329283	ns	-0.923172
ENSG00000289346	22.9393	20.3847	12.0518	16.0341	-1.19334	0.00713907	down	4.08935	3.16212	4.49664	2.64974	3.11809	4.17012	-0.270574	0.47236	ns	-0.922771
SP100	42.2466	39.205	37.6399	34.6145	-0.748982	0.00166455	down	13.8444	19.789	14.6545	19.0233	19.503	16.7222	0.169714	0.631321	ns	-0.918696
BDP1	10.7717	9.4713	8.2669	7.2002	-0.965011	0.00205562	down	3.41738	4.95259	3.11481	4.02153	3.54136	3.76117	-0.0499887	0.891874	ns	-0.915022
RNF115	20.9816	21.1628	18.6064	16.6061	-0.836647	0.00123038	down	5.00699	5.68628	5.81215	5.41855	6.74722	5.51023	0.0775332	0.81527	ns	-0.91418
APOL6	7.4637	9.3922	5.5013	4.0387	-1.40433	0.00203301	down	6.95492	7.42427	6.79853	5.03733	4.61857	5.69098	-0.493435	0.0854939	ns	-0.910893
TMCO1	208.539	202.283	150.464	141.06	-1.07095	1.11605e-06	down	44.9801	49.7856	46.8451	37.0995	48.4715	42.8161	-0.162052	0.616382	ns	-0.908898
SPRY1	3.3217	2.2269	0.944	1.099	-2.01096	0.00597091	down	1.75417	1.08366	1.55646	0.788912	0.389556	0.860086	-1.10466	0.0160384	down	-0.906294
ISY1	11.5138	11.7469	8.696	8.6235	-1.00088	0.00494314	down	7.15035	8.4294	7.45899	7.45548	7.53122	6.95651	-0.0961249	0.757823	ns	-0.904754
SRP72	296.053	284.941	171.81	179.196	-1.30065	3.20629e-07	down	54.0362	48.9309	50.1891	37.6413	39.6944	40.7894	-0.397616	0.149503	ns	-0.90303
GPATCH8	34.5196	31.1475	30.1235	24.601	-0.841467	0.00535519	down	10.641	12.0156	10.8225	11.6449	13.1069	10.6811	0.0610523	0.848331	ns	-0.902519
DNAJC1	272.652	253.825	268.647	229.132	-0.658677	0.0116114	down	68.8257	76.3805	79.3864	99.423	97.134	71.7161	0.236744	0.493341	ns	-0.895422
CCT2	132.904	131.48	58.3738	58.3448	-1.75443	2.53681e-12	down	64.7374	44.8746	58.5739	27.298	29.5623	37.4204	-0.859528	0.0109566	ns	-0.894903
FRA10AC1	19.3539	18.5686	16.318	17.7868	-0.725844	0.0177129	down	6.02131	5.72016	6.23651	6.39694	7.54483	6.51877	0.16543	0.591711	ns	-0.891274
C2orf49	13.4074	11.8561	11.2359	9.6362	-0.852537	0.0148018	down	10.5245	10.935	10.5007	10.8751	10.7512	11.8143	0.0386271	0.890453	ns	-0.891164
EXOSC6	9.6887	6.9688	4.2028	4.9207	-1.4378	0.00446041	down	2.70462	2.2102	3.23798	1.37258	1.46185	2.88226	-0.546752	0.230123	ns	-0.891048
TTC3	70.5554	71.057	68.4792	62.1946	-0.69302	0.00206645	down	15.4094	14.9728	15.2413	17.3289	17.7876	18.0714	0.197608	0.468291	ns	-0.890628
TMEM183A	8.0848	7.6074	4.0766	5.9321	-1.2161	0.0174861	down	14.4613	13.0207	14.1191	11.4461	10.6625	11.6528	-0.32629	0.239368	ns	-0.889807
NMT1	213.721	209.331	147.133	152.99	-1.0691	2.08219e-05	down	17.1736	14.6643	16.8283	15.1991	13.5	14.9883	-0.180619	0.515917	ns	-0.888478
RSL1D1	165.52	172.195	110.501	106.255	-1.21578	3.07328e-07	down	106.695	115.941	120.561	85.4338	111.099	79.9237	-0.327802	0.348259	ns	-0.887974
U2AF1	5.2679	3.3959	2.6302	3.0749	-1.17106	0.0323462	down	3.62319	5.01534	4.56189	3.58812	4.29803	3.12457	-0.283803	0.447381	ns	-0.887257
CTCF	19.0003	18.0699	13.7714	13.1442	-1.03733	8.99783e-05	down	8.56566	6.71423	8.5849	6.77512	8.01151	6.99233	-0.150581	0.641655	ns	-0.886754
SRRM1	378.174	352.214	306.543	305.733	-0.82883	0.00043547	down	21.06	28.1351	24.7925	24.5481	26.1357	27.7774	0.0566091	0.859654	ns	-0.885439
MACF1	2.599	2.5058	2.4704	1.9131	-0.799864	0.0147435	down	7.36814	10.1346	6.50698	9.53358	8.35639	8.05513	0.084376	0.815242	ns	-0.88424
TTF1	56.1767	53.0529	45.3835	40.1885	-0.929176	0.000670322	down	18.6897	20.6856	21.9651	22.01	21.1284	17.2217	-0.0454659	0.889685	ns	-0.88371
APEX2	13.2763	15.8765	12.2436	6.4991	-1.22654	0.0404596	down	8.6224	6.72416	7.81324	6.80504	5.18999	6.54502	-0.344345	0.275418	ns	-0.882194
USP43	16.088	14.2209	7.3588	8.2811	-1.52622	5.71828e-05	down	1.40305	1.074	1.23594	0.686705	0.742282	0.997485	-0.64407	0.0905292	ns	-0.882153
P2RX7	33.4516	30.7546	24.2849	24.606	-0.967141	0.000664849	down	13.4394	16.2171	12.151	15.0892	12.4646	12.5916	-0.0854707	0.794132	ns	-0.88167
EEA1	20.5434	20.6669	14.3014	19.3806	-0.85933	0.0496148	down	5.52091	4.66024	4.47546	4.42016	5.05309	5.65971	0.0219154	0.94393	ns	-0.881245
SCNM1	15.1105	19.1867	11.9206	14.2329	-0.964256	0.0368669	down	25.6135	27.1041	28.2937	27.5864	26.1191	23.8655	-0.0862188	0.772	ns	-0.878037
RIF1	6.6667	6.2688	4.6544	5.2345	-0.959471	0.00417243	down	7.77339	6.75784	6.43239	5.93762	6.44931	7.75697	-0.0830523	0.784909	ns	-0.876418
ASRGL1	12.8979	17.1345	11.258	10.2883	-1.05811	0.0160308	down	2.29357	1.69899	2.63975	1.568	2.39385	1.99407	-0.183804	0.651267	ns	-0.87431
PCSK7	11.4609	8.9268	7.6826	8.2048	-0.931326	0.0130298	down	0.903784	0.707278	0.973506	0.816601	0.726121	0.984617	-0.0590971	0.860199	ns	-0.872229
XPNPEP3	1.7599	1.365	0.9378	1.1373	-1.16029	0.0374433	down	2.10887	2.02495	2.10743	1.78518	1.3975	2.02323	-0.288612	0.359713	ns	-0.871674
WASF2	82.8312	82.2143	74.4163	77.4303	-0.694193	0.0077842	down	43.9144	54.6013	43.8264	59.4362	50.1227	54.6426	0.177083	0.566772	ns	-0.871276
DNAAF4	29.3128	34.0127	27.0327	27.4616	-0.792466	0.0238631	down	1.66887	2.38377	3.06508	1.72271	3.80019	2.12512	0.0743985	0.886874	ns	-0.866864
CYRIB	9.1476	9.1448	8.3121	7.3854	-0.798074	0.00756838	down	31.9133	31.8983	29.5298	33.2868	31.1476	35.2666	0.068492	0.800406	ns	-0.866566
KCNN2	6.0633	6.3352	4.2876	4.8725	-1.00971	0.0117151	down	17.1513	22.0272	17.4225	19.9968	16.2885	15.8838	-0.14502	0.663406	ns	-0.864689
UTP3	104.529	97.4609	60.7487	68.9943	-1.21028	0.000258531	down	39.4422	31.8599	41.6658	25.5379	38.8925	24.8169	-0.35128	0.376893	ns	-0.858999
NSD1	0.7731	0.7943	0.6523	0.4663	-1.06795	0.0316208	down	4.10786	3.85659	3.33017	3.13449	3.02236	3.79549	-0.210043	0.484541	ns	-0.857907
NKAP	78.5629	77.8199	67.5731	61.2197	-0.856989	0.00021008	down	11.3099	14.689	16.0501	12.4163	19.3257	10.6017	-0.00161865	0.997077	ns	-0.855371
UBAC1	7.0869	8.3945	6.7977	5.3733	-0.927915	0.0481533	down	10.6174	10.755	12.2393	11.3963	11.1394	9.90231	-0.0749341	0.809778	ns	-0.85298
EPRS1	152.701	152.435	92.3535	89.4562	-1.32258	9.93397e-09	down	112.576	105.413	107.54	71.8034	86.0412	80.4952	-0.470072	0.112573	ns	-0.852509
MIS18A	73.1498	67.8264	53.0044	38.1364	-1.2105	0.00171362	down	16.7362	14.3055	16.0623	10.2739	13.6701	13.4468	-0.358656	0.282311	ns	-0.851841
PPT1	6.6106	5.4861	4.8818	3.0137	-1.19795	0.0293908	down	55.8787	35.697	44.0218	30.1489	34.0831	43.8109	-0.351111	0.330684	ns	-0.846842
KIF5B	169.923	166.621	123.219	113.349	-1.08509	1.1065e-06	down	29.6171	30.8427	28.8432	22.5717	25.8208	28.6138	-0.239556	0.420411	ns	-0.84553
TRMT10C	340.964	354.042	156.249	141.936	-1.79808	8.43128e-13	down	28.0409	14.8324	26.5875	9.77364	11.6665	15.019	-0.953307	0.0249937	ns	-0.844768
HSD17B7	6.2004	6.563	3.9101	4.2484	-1.21968	0.00383365	down	5.15544	3.89855	5.0851	3.80133	3.04775	4.22277	-0.377911	0.253583	ns	-0.841769
LRRC58	4.0344	3.5152	1.89	2.6586	-1.29846	0.0112033	down	12.8489	12.9009	12.2458	8.9961	8.57889	10.6464	-0.457427	0.106801	ns	-0.841035
ITGB1	4.0863	3.9279	3.6485	2.991	-0.850087	0.0135393	down	18.8603	17.8773	16.8614	16.2431	18.1536	19.7374	-0.00979677	0.972972	ns	-0.84029
AAK1	20.291	20.9729	12.0476	14.4048	-1.21267	0.000616598	down	2.25809	2.49671	2.23924	1.7451	1.60881	2.15508	-0.375062	0.218468	ns	-0.837607
KIF27	7.6884	7.5878	7.2514	6.9408	-0.681962	0.0307556	down	1.35132	1.40317	1.08009	1.31296	1.50722	1.53615	0.154887	0.651098	ns	-0.836849
KRI1	179.52	178.613	165.515	145.721	-0.780117	0.00105239	down	39.689	33.7905	53.2565	41.0957	58.2669	33.203	0.0560824	0.897711	ns	-0.836199
CLN6	19.2391	18.0254	14.4677	12.8491	-1.02489	0.000345768	down	2.41998	1.57053	2.33917	1.57515	2.03207	2.03761	-0.189449	0.615512	ns	-0.835442
REXO2	13.2721	13.3913	5.535	7.1593	-1.64089	0.00024784	down	6.39281	4.63913	6.39646	2.78383	3.43069	3.94035	-0.806822	0.0257808	ns	-0.83407
CENPJ	9.5968	11.1179	9.649	8.4869	-0.770551	0.0360129	down	23.2716	23.2492	22.8666	21.6996	27.7829	23.8712	0.0607762	0.847541	ns	-0.831328
TRIM4	10.425	9.378	8.2072	7.9618	-0.867264	0.013683	down	16.0883	18.969	18.0147	17.9443	17.5368	17.205	-0.0364318	0.902439	ns	-0.830832
FAM32A	160.168	173.339	140.223	120.161	-0.935923	0.00119921	down	133.173	114.526	132.549	111.702	139.121	106.201	-0.106117	0.749814	ns	-0.829806
SMC1A	36.9026	36.5447	25.0106	23.1235	-1.18615	8.2523e-07	down	29.4604	28.0922	31.7246	16.6956	32.2479	21.2174	-0.35666	0.400772	ns	-0.829494
WDR70	24.6169	24.2904	22.1273	21.9868	-0.723772	0.00648974	down	8.91218	9.26515	9.56648	9.67948	11.869	8.66433	0.104981	0.757602	ns	-0.828753
SCAF4	14.0661	12.011	8.1372	7.7725	-1.28755	0.000254634	down	14.2503	12.5227	15.2099	8.96213	11.824	10.0702	-0.46351	0.163347	ns	-0.824037
SNW1	276.845	277.045	214.444	205.048	-0.976816	1.92259e-05	down	124.38	151.636	148.574	121.377	159.05	105.627	-0.152871	0.683842	ns	-0.823946
ZMPSTE24	4.9313	4.1775	1.4883	2.5267	-1.74637	0.00577185	down	5.27548	3.55414	4.54355	1.64537	2.3457	3.20385	-0.923943	0.0291476	ns	-0.82243
DBF4	4.3927	5.0232	3.2568	1.8957	-1.45585	0.0111002	down	9.24841	8.37148	9.57231	4.95561	6.27156	6.62182	-0.633465	0.0504234	ns	-0.822389
USP1	29.8957	32.5483	16.632	22.1384	-1.25713	0.00451456	down	33.2327	24.5467	31.1256	18.303	22.2565	26.1716	-0.437369	0.19784	ns	-0.819757
DYNC1H1	2.9122	2.9382	2.7332	2.2781	-0.80214	0.00864397	down	6.62752	6.68524	5.66921	6.91524	5.92168	6.74076	0.0174574	0.951278	ns	-0.819598
GGA1	19.9789	18.2205	18.7903	14.1689	-0.793106	0.0242539	down	4.83919	4.81038	5.3734	6.18274	4.4017	4.96857	0.0231865	0.941764	ns	-0.816292
BANK1	0.9142	0.9116	0.4871	0.4726	-1.50355	0.0414043	down	0.816627	0.838781	0.872589	0.390129	0.474624	0.744207	-0.689531	0.10625	ns	-0.814014
DDX18	215.779	200.995	116.434	105.33	-1.48676	1.8047e-10	down	23.4972	16.4456	23.4265	10.6177	14.214	15.46	-0.674113	0.0650309	ns	-0.812644
TRA2B	77.148	79.1897	57.8169	47.9887	-1.14243	3.06447e-05	down	35.9125	27.9605	33.4718	22.0633	28.2395	28.097	-0.331516	0.3071	ns	-0.810915
XRCC2	1.6605	2.2899	0.6963	1.0132	-1.77984	0.0103784	down	5.95314	4.17696	5.57876	1.74554	2.76669	3.66164	-0.970051	0.025343	ns	-0.809793
BAZ1B	281.028	279.479	190.347	165.019	-1.23541	2.68041e-07	down	36.4584	39.0612	41.8881	24.5703	35.8133	28.0138	-0.426419	0.230091	ns	-0.808991
ZCCHC10	16.0497	17.6415	9.0643	9.928	-1.40108	0.000641656	down	8.52774	10.5488	10.2499	5.94585	6.77022	7.11469	-0.594917	0.0713922	ns	-0.806159
CENPF	53.1407	52.8997	20.9452	25.056	-1.77578	4.2564e-07	down	12.6548	11.0153	12.9095	3.78078	7.39398	7.70241	-0.97486	0.0240601	ns	-0.800918
NOP53	7.8566	7.5969	6.6142	6.826	-0.775556	0.0295177	down	127.483	137.517	144.926	153.804	145.79	123.615	0.0240321	0.938656	ns	-0.799589
CCDC34	518.517	537.28	324.055	304.302	-1.3252	8.62606e-09	down	16.5307	16.0054	23.4046	8.73781	20.4116	9.75847	-0.528406	0.309471	ns	-0.796795
ZNF562	1.887	1.8246	1.2641	1.5608	-0.964783	0.0337331	down	0.533848	0.584204	0.734866	0.592223	0.382007	0.68949	-0.180224	0.650606	ns	-0.784558
GTF2I	25.2493	27.3426	16.0201	22.7981	-1.00587	0.0348701	down	12.6912	13.6401	11.6335	11.5344	10.9267	10.5913	-0.224253	0.443009	ns	-0.781613
LARP1B	41.1714	36.9441	21.062	20.1296	-1.49829	2.73726e-08	down	3.01872	1.70135	3.13117	1.3581	1.55583	1.94143	-0.717748	0.0844463	ns	-0.780539
EXOSC9	49.8606	47.8161	29.7074	29.8981	-1.28704	2.02496e-06	down	19.7137	17.2329	22.1531	10.8862	17.117	14.0852	-0.506866	0.176	ns	-0.780175
RRP1B	40.9949	44.3329	27.4574	26.6365	-1.23372	1.43969e-05	down	7.74813	5.31351	7.72973	4.3861	5.36978	5.6387	-0.455938	0.199375	ns	-0.777785
CEP350	8.1809	8.2178	7.2762	8.3001	-0.64628	0.0459527	down	7.44326	9.89324	5.86678	8.8902	8.30006	8.68367	0.12909	0.724478	ns	-0.775369
EIF5	211.411	196.017	179.37	179.855	-0.755854	0.00173134	down	46.8601	48.0304	45.3803	47.7037	48.4619	48.3036	0.0187122	0.945893	ns	-0.774566
MESD	75.1985	75.7406	63.9346	62.5102	-0.830883	0.000422745	down	15.8849	13.0108	17.0815	13.2244	17.4181	14.0621	-0.0568096	0.869406	ns	-0.774074
RRP8	15.419	16.8711	14.3789	13.5296	-0.787307	0.0102666	down	4.93488	4.83999	6.51352	4.57758	7.08841	4.63661	-0.0143478	0.971932	ns	-0.77296
PHF20	46.3115	47.6795	41.4699	41.2706	-0.759144	0.00260045	down	7.50933	7.46733	6.70668	7.5871	6.9458	7.75539	0.0135144	0.961562	ns	-0.772658
YLPM1	28.2639	26.8637	16.8337	19.2466	-1.18312	0.000250175	down	10.7705	10.549	12.4249	7.22564	10.1416	8.32738	-0.411143	0.234702	ns	-0.771976
WDR75	16.6464	19.3625	13.2131	8.9294	-1.2858	0.00475637	down	17.0316	11.7102	15.567	9.0568	9.05321	13.4269	-0.518544	0.150839	ns	-0.76726
PHF6	1.9639	1.9708	1.4029	1.0537	-1.25999	0.00327759	down	3.75117	3.64008	3.15536	2.10838	2.19943	3.33363	-0.496475	0.159061	ns	-0.76352
BPTF	60.1584	61.863	56.9635	53.0041	-0.726725	0.00154285	down	14.2259	18.0129	14.1687	16.4674	16.7235	15.1929	0.0357684	0.911571	ns	-0.762493
SUGT1	10.0648	10.3277	8.3238	7.4501	-0.947956	0.000673122	down	12.865	16.0872	15.6886	12.9527	14.7546	12.1327	-0.185875	0.577098	ns	-0.762081
BUB1B	4.9159	4.107	3.5208	1.9517	-1.3059	0.0275384	down	14.2626	13.1279	15.3321	6.53826	12.9141	10.0775	-0.54877	0.193174	ns	-0.757126
GGNBP2	57.4933	59.5625	55.3571	54.8989	-0.661664	0.00725944	down	9.5736	13.2563	10.9889	12.7625	13.3975	10.5364	0.0950526	0.789445	ns	-0.756717
PSMD2	20.9843	18.7167	15.3873	14.3419	-0.99279	0.00142138	down	26.3616	19.469	26.7664	17.891	24.4852	19.845	-0.23748	0.509568	ns	-0.75531
ILF3	23.8091	23.3008	12.4912	12.7138	-1.47672	6.57946e-08	down	45.1308	38.2421	47.4345	23.8815	26.3984	30.419	-0.72149	0.017928	ns	-0.755226
UBR4	4.555	4.6453	3.732	4.0325	-0.818299	0.00946907	down	12.5969	15.5809	11.5991	14.1716	11.6647	12.9888	-0.0643825	0.840378	ns	-0.753917
SSR1	2.7683	2.9759	1.7801	1.9827	-1.18396	0.00498077	down	43.187	37.2732	35.9374	26.5841	26.8887	34.5167	-0.430668	0.152521	ns	-0.753291
CPSF2	5.2281	4.5298	1.655	3.1041	-1.59677	0.0138041	down	4.18065	2.79094	3.76579	1.52523	1.79591	2.7828	-0.843489	0.0375088	ns	-0.753282
KCNK6	852.379	843.657	795.193	831.205	-0.634249	0.0117567	down	17.1805	20.4304	23.0663	20.4612	27.6157	18.398	0.115762	0.764296	ns	-0.750011
PARP1	32.2723	33.5393	17.8938	18.7003	-1.42095	2.18508e-07	down	11.956	7.30581	12.6768	5.43761	7.82203	6.96742	-0.673672	0.0977666	ns	-0.747274
KLC2	5.0294	7.0005	3.5507	2.2522	-1.63821	0.00584577	down	0.507521	0.593465	0.99954	0.256781	0.53223	0.394506	-0.894014	0.0947344	ns	-0.744193
TERF1	27.4575	25.599	23.7727	20.8437	-0.827149	0.00118443	down	4.36075	4.17573	4.40814	3.55656	4.34679	4.52567	-0.0829688	0.786512	ns	-0.74418
NFX1	10.5861	9.6662	9.9473	9.2436	-0.653399	0.0352683	down	15.0998	12.4058	13.0202	16.1369	12.4102	15.2402	0.0852142	0.773237	ns	-0.738613
TRIM56	68.498	66.8894	73.5407	62.4081	-0.572332	0.0247213	down	18.0628	23.4909	23.7249	23.6593	26.953	23.7282	0.16409	0.624991	ns	-0.736423
BAZ1A	1247.39	1263.06	920.387	943.697	-1.00385	3.57294e-05	down	25.3878	23.6541	32.6203	18.4252	28.7451	21.2318	-0.269694	0.491877	ns	-0.734158
BAZ2B	271.37	277.831	196.347	208.833	-1.01241	0.000160644	down	11.5066	12.8841	14.011	9.25465	12.6912	10.0803	-0.280242	0.422652	ns	-0.732168
SFMBT2	5.1618	4.8152	3.1738	3.6263	-1.12493	0.00316447	down	11.3504	9.54757	9.42764	7.06294	7.11426	9.29378	-0.396787	0.197553	ns	-0.728141
SLC4A1AP	34.2942	33.9924	34.5908	35.2548	-0.541838	0.0344273	down	10.5453	13.7573	12.5993	13.3215	17.6942	11.4094	0.184963	0.634727	ns	-0.726801
PPFIBP1	10.9755	11.5854	10.5612	11.1148	-0.632004	0.0379295	down	3.78007	5.58927	3.87602	4.87199	5.22381	4.2883	0.0943794	0.800703	ns	-0.726383
EML4	3.5927	3.1489	2.9557	1.8247	-1.0792	0.0363038	down	3.03915	2.78333	2.73952	2.18934	1.90959	2.7267	-0.354872	0.259421	ns	-0.724325
DHX33	43.8113	45.031	23.007	27.084	-1.3983	6.54799e-05	down	4.67812	1.9606	3.7741	1.67421	2.01492	2.94396	-0.674141	0.166332	ns	-0.724157
BRWD3	5.3146	4.9482	4.5734	3.6717	-0.894648	0.00927159	down	7.04558	10.4306	6.23694	6.99576	6.55577	7.9899	-0.171076	0.650579	ns	-0.723572
UPF3B	1498.11	1519.2	917.052	923.479	-1.28794	4.62791e-08	down	69.0005	77.8339	108.985	40.8461	87.9699	44.1129	-0.569672	0.262196	ns	-0.718263
SMC6	25.0306	25.4125	22.5449	24.9742	-0.658935	0.0320656	down	10.1222	10.5603	11.2255	9.12838	13.5845	10.8826	0.0565983	0.873419	ns	-0.715533
RTN4	17.3563	15.5565	15.5415	10.9253	-0.895969	0.0266503	down	23.6196	22.965	23.071	19.8737	20.8093	21.8222	-0.180729	0.511452	ns	-0.71524
MNAT1	36.4889	37.778	34.3533	32.203	-0.734707	0.00741126	down	13.9236	15.6502	14.0958	15.4428	15.3527	12.9516	-0.0201959	0.948944	ns	-0.714511
OPA3	8.0469	6.5106	5.2118	5.8106	-0.972378	0.014898	down	4.43054	4.02457	5.22594	3.63491	4.08373	3.88924	-0.26073	0.412686	ns	-0.711648
SUPV3L1	2.87	2.8544	2.0974	1.8651	-1.10779	0.0338189	down	8.69826	5.93302	8.92783	5.44081	6.21066	6.52493	-0.396917	0.259393	ns	-0.710878
CNOT10	7.4612	7.985	6.3306	6.7405	-0.815266	0.0330053	down	10.0792	11.0523	9.49286	10.4624	8.35372	10.1903	-0.106923	0.720415	ns	-0.708344
RSBN1	66.5625	62.4459	56.2913	40.983	-0.98867	0.00629844	down	9.10431	11.2463	9.66281	7.397	8.55283	9.24125	-0.280637	0.382747	ns	-0.708033
RDX	95.0741	92.0509	72.0312	74.0535	-0.931198	0.00019593	down	6.5503	6.72713	7.50536	4.72871	7.3906	5.85593	-0.228241	0.536904	ns	-0.702956
GTF2F2	30.2098	28.8819	24.4715	23.9411	-0.862638	0.00277272	down	31.0628	36.7119	40.4233	28.5379	41.0295	28.0879	-0.163882	0.669847	ns	-0.698756
HDAC8	3.7116	3.4184	2.9096	2.2834	-1.03655	0.00332132	down	1.33641	1.74499	1.83862	1.14287	1.61132	1.19864	-0.3383	0.379353	ns	-0.69825
CDK13	4.434	3.8012	3.7744	3.9545	-0.664262	0.0465729	down	3.54699	3.42653	2.99635	3.62945	2.96274	3.80111	0.0313992	0.914858	ns	-0.695661
RABL6	240.893	236.032	189.745	170.736	-0.980884	8.80779e-06	down	13.5059	10.85	18.5266	8.59586	16.5838	10.1856	-0.28526	0.545588	ns	-0.695623
CBX6	84.9813	85.0599	44.5596	42.6826	-1.53861	5.64788e-11	down	7.78977	6.29397	7.24105	3.80719	3.62684	4.64922	-0.846015	0.00532573	ns	-0.692597
INTS6	2.2018	1.956	1.056	1.2521	-1.41998	0.000588259	down	5.41252	6.1233	5.3785	3.17438	3.41603	3.81958	-0.727735	0.0146494	ns	-0.69224
AKR1A1	25.0258	29.6909	25.6528	24.4207	-0.705245	0.0481713	down	41.2556	35.4227	42.6859	42.3239	42.2653	35.1877	-0.0141517	0.964135	ns	-0.691093
SLC29A2	8.7114	7.5499	4.6765	3.4693	-1.57648	0.00176202	down	11.9345	4.37576	9.07095	4.44447	3.97304	5.50156	-0.886484	0.0680681	ns	-0.689996
MED1	25.7935	24.7043	16.3418	17.9614	-1.13044	0.000238301	down	15.3724	15.7796	15.0681	10.4784	11.4184	12.7194	-0.44332	0.123867	ns	-0.68712
NASP	82.0099	86.1867	57.8485	48.9513	-1.23416	6.68595e-06	down	65.2765	62.326	90.1153	36.0436	68.808	45.0813	-0.547452	0.221339	ns	-0.686707
SCAF11	39.4806	38.877	39.878	39.772	-0.551206	0.0202383	down	21.8714	22.4071	20.1262	23.6424	23.0016	25.3106	0.133873	0.626431	ns	-0.685079
SARS1	25.1261	24.2074	16.3296	22.0649	-0.929929	0.0353083	down	49.2364	48.8862	56.5538	42.631	52.0085	36.8911	-0.24975	0.474555	ns	-0.680178
BLM	3.3873	2.5427	2.2801	1.5668	-1.20421	0.02604	down	11.1368	8.21802	10.4886	5.02154	7.2961	8.77157	-0.524646	0.173779	ns	-0.679563
GMEB1	41.9569	36.3621	21.2351	31.4664	-1.13671	0.0246686	down	3.86473	3.34832	4.53051	2.79511	3.47723	2.39824	-0.457897	0.221756	ns	-0.678814
HM13	11.1526	9.8353	9.2186	5.2996	-1.11728	0.0346525	down	17.6951	13.9065	16.8877	13.3746	10.7038	12.272	-0.440664	0.140388	ns	-0.676612
TES	2.5914	3.1422	1.9289	1.7011	-1.23835	0.0293854	down	17.7653	21.682	17.9007	12.9933	12.5425	14.0668	-0.562857	0.0643256	ns	-0.675493
GOLGA4	68.8014	68.5005	56.6173	56.5323	-0.853985	0.000315568	down	16.422	19.452	18.1394	13.6412	19.6591	14.9822	-0.179429	0.618771	ns	-0.674555
TPR	17.5802	19.6514	17.8731	18.4555	-0.610482	0.0474952	down	48.272	51.0975	47.4247	48.2597	57.2106	49.9818	0.0625011	0.837713	ns	-0.672983
DAG1	19.5617	22.8587	18.2194	13.9378	-0.981462	0.0107454	down	1.15231	0.793881	0.970545	0.739526	0.668285	0.971658	-0.316696	0.399241	ns	-0.664766
HMGN5	4051.83	4377.82	1770.23	1847.66	-1.7948	9.02185e-11	down	34.4887	30.9964	61.8458	9.85879	34.1777	13.8152	-1.13403	0.0753211	ns	-0.66077
TCHP	13.6669	12.2592	9.9171	8.0172	-1.11016	0.000922883	down	2.63059	1.59238	3.18989	1.25463	2.80397	1.39568	-0.449475	0.403691	ns	-0.66069
RAB27A	23.6706	23.1125	22.6881	16.6993	-0.829609	0.0194282	down	8.97294	7.65195	8.34347	6.44398	7.7716	8.27316	-0.173907	0.571642	ns	-0.655702
DHFR	239.781	256.787	188.291	171.308	-1.04308	3.41116e-05	down	19.6795	17.5805	23.7986	9.88757	19.2884	18.0367	-0.389667	0.36947	ns	-0.653415
BANP	1.8077	1.9352	1.1009	1.424	-1.13918	0.0315212	down	2.67564	3.06905	3.25838	2.16583	2.25039	2.13035	-0.487222	0.125762	ns	-0.65196
PKP4	8.613	8.1682	6.7473	3.0445	-1.36815	0.0400642	down	4.31651	2.82405	4.44881	1.77025	2.35619	3.05097	-0.717289	0.0795879	ns	-0.650863
RBMX2	165.802	163.433	145.507	133.591	-0.814973	0.000469565	down	19.4475	19.4505	23.581	17.1007	22.7521	16.5552	-0.165367	0.645798	ns	-0.649606
WSB1	22.4856	21.5056	19.2237	17.9739	-0.817992	0.00154422	down	33.8231	38.9844	34.7612	31.9782	30.4702	35.0437	-0.170464	0.551459	ns	-0.647528
MEIS2	2.154	2.2682	0.9434	1.5253	-1.40735	0.0143261	down	1.0772	0.995268	1.12416	0.600046	0.605569	0.71975	-0.760312	0.0187937	ns	-0.64704
MPC1	51.5429	55.4378	32.4272	37.5616	-1.18471	0.00162559	down	44.0277	32.7786	45.6031	23.2226	30.1794	32.1031	-0.54015	0.125796	ns	-0.644562
DESI1	4.4602	4.1058	2.2817	2.0659	-1.55458	0.0011766	down	9.03249	6.07397	8.73086	4.21607	3.3477	5.30683	-0.916434	0.0127231	ns	-0.638145
NUCB2	506.655	511.801	388.262	354.049	-1.03327	2.26825e-06	down	122.89	123.422	143.246	77.9275	123.684	97.683	-0.395428	0.288613	ns	-0.637843
SENP6	25.9042	23.8141	20.4478	20.981	-0.836827	0.00225463	down	34.1617	35.8314	32.1687	28.6165	31.1157	30.5757	-0.201224	0.482992	ns	-0.635603
ZBTB16	10.7387	9.5124	5.9202	5.1294	-1.45096	3.13831e-06	down	1.86203	1.32284	1.81747	0.733289	0.994583	1.1649	-0.816739	0.0319216	ns	-0.634224
CWC25	99.0745	100.642	84.7945	94.96	-0.724434	0.0193665	down	15.3769	20.2466	22.2675	17.1541	24.0102	13.5835	-0.0949382	0.825784	ns	-0.629496
TRIM65	24.7526	19.6262	15.1568	10.9812	-1.34351	0.00227779	down	4.80501	2.39111	5.51343	1.777	2.68298	3.41065	-0.717321	0.153999	ns	-0.62619
SON	212.447	207.195	208.596	201.734	-0.60777	0.0047087	down	35.724	37.791	35.2564	35.3255	38.3908	38.1447	0.0167664	0.952927	ns	-0.624537
TGS1	97.8393	99.6275	81.8445	67.4643	-0.982543	0.000511107	down	26.0113	19.4327	23.8448	17.076	18.0107	19.6447	-0.3628	0.234185	ns	-0.619743
BCLAF1	87.6946	84.1728	83.5134	82.2351	-0.627182	0.00637491	down	53.5509	69.7364	56.6977	55.4801	70.9854	54.6702	-0.0100153	0.977625	ns	-0.617166
TRIP11	11.6764	11.0941	10.0276	11.1275	-0.678498	0.0355276	down	11.7497	13.9418	10.9269	11.3087	12.751	11.5821	-0.0621904	0.846251	ns	-0.616308
PPP1R12A	258.292	259.209	227.362	229.253	-0.755264	0.00122681	down	18.6333	24.2787	21.5497	17.8933	23.0033	18.4572	-0.139589	0.690673	ns	-0.615676
MYCBP2	25.9417	24.9052	24.9949	23.248	-0.651988	0.00322771	down	6.5982	7.16212	5.21454	6.59762	5.27265	7.03771	-0.0364163	0.910855	ns	-0.615572
PRRC2C	1007.49	1014.36	953.593	987.396	-0.63299	0.0104671	down	38.8075	47.8951	48.7862	41.465	53.0114	40.1055	-0.0281484	0.936758	ns	-0.604841
XRN2	234.436	263.24	233.168	246.219	-0.628549	0.0400265	down	80.068	80.3969	73.632	76.2349	76.3047	81.549	-0.0251426	0.927048	ns	-0.603407
CEP55	10.8799	9.4373	8.185	5.7347	-1.12627	0.0140876	down	6.88812	5.48075	6.83148	3.05584	5.31648	5.22907	-0.523412	0.198389	ns	-0.602858
UPF2	1078.6	1060.17	891.89	941.135	-0.796051	0.00199951	down	73.8846	104.06	107.109	73.2041	111.945	64.9838	-0.201246	0.644856	ns	-0.594805
FDPS	35.8778	41.3107	24.5524	19.5233	-1.38923	0.000167614	down	119.453	92.2902	119.45	64.9313	61.2689	67.7733	-0.795466	0.00725632	ns	-0.593765
THRAP3	135.655	133.292	140.613	125.337	-0.593423	0.0109255	down	91.3796	100.007	104.095	84.6307	129.16	83.4869	-0.00337319	0.993062	ns	-0.59005
PAK2	6.7184	5.9279	5.7282	4.2835	-0.916703	0.0269409	down	40.5122	39.3643	35.6456	28.0982	26.6193	39.353	-0.328087	0.307578	ns	-0.588616
DDX55	203.584	212.324	136.009	131.435	-1.21297	3.47706e-07	down	11.5803	6.90143	13.3528	5.65198	8.58273	6.60307	-0.624648	0.155906	ns	-0.588319
MLH3	5.439	5.7263	2.5962	3.8213	-1.36662	0.00743373	down	1.83708	0.895525	1.78639	0.654618	0.738842	1.29307	-0.778566	0.116999	ns	-0.588054
RPL6	45.5984	45.0845	40.4275	31.8654	-0.906875	0.00418142	down	309.014	344.529	331.491	253.148	286.728	261.7	-0.319436	0.285897	ns	-0.587439
NCOR1	410.029	410.503	405.835	392.959	-0.614307	0.00433805	down	22.7172	23.6998	23.1179	21.4702	23.6766	24.2219	-0.0275853	0.922583	ns	-0.586721
TRMT1	15.5483	17.1028	10.0092	10.5731	-1.24046	0.00103086	down	22.0129	16.8514	22.1403	11.7103	13.6657	13.9381	-0.65619	0.0418918	ns	-0.584268
ZHX1	7.9508	8.1417	4.8898	5.4983	-1.20443	0.00138686	down	21.9337	19.7001	22.1153	12.2898	15.7701	13.9648	-0.620704	0.0502089	ns	-0.58373
NME2	4.5005	5.9836	3.5973	3.199	-1.2049	0.0399988	down	0.823439	0.270376	0.646683	0.271394	0.274895	0.599529	-0.62244	0.327569	ns	-0.582457
UPF3A	888.814	887.597	853.949	903.342	-0.589177	0.0236374	down	32.4046	39.2198	51.5168	32.1609	60.3575	30.2492	-0.0108084	0.98236	ns	-0.578368
NANS	11.5327	9.8436	9.1046	9.8629	-0.744617	0.0477419	down	18.5849	15.7265	18.752	17.7849	16.2455	13.8923	-0.167152	0.598505	ns	-0.577465
DGCR8	8.2896	8.1314	5.9239	7.1339	-0.901703	0.0200715	down	5.71825	3.49212	5.88589	2.95177	4.519	4.69803	-0.331283	0.432798	ns	-0.57042
SLC4A7	13.9998	16.3786	9.5709	6.8693	-1.46896	0.00048119	down	1.16299	0.752849	0.989162	0.428089	0.499477	0.657054	-0.904139	0.0235934	ns	-0.564826
DHX29	22.8281	22.8024	16.5257	21.2271	-0.842992	0.0390517	down	7.49136	6.91295	6.28342	5.92471	5.33195	6.10334	-0.278343	0.339665	ns	-0.564649
NOL8	55.6229	54.5427	51.2701	50.0978	-0.695305	0.00313894	down	29.2571	23.2655	29.3173	21.9918	30.3635	22.9714	-0.133043	0.708338	ns	-0.562262
E2F3	19.3442	19.3588	15.5704	10.6294	-1.14578	0.00590722	down	12.1716	10.4852	12.4958	6.31516	8.39495	9.08234	-0.58767	0.0823035	ns	-0.558115
MEF2C	114.852	113.698	125.015	112.942	-0.518838	0.0192888	down	18.117	17.7085	16.8258	17.9972	17.8758	18.8547	0.0311611	0.908654	ns	-0.549999
SMC4	503.529	515.552	408.492	419.042	-0.874827	0.000399036	down	66.4699	73.5173	69.3686	47.9717	63.7056	57.4427	-0.328519	0.312283	ns	-0.546309
SURF6	58.4928	59.0585	39.8364	36.6721	-1.19634	3.24654e-06	down	9.35374	7.54723	14.9799	5.19423	9.44334	5.8198	-0.651943	0.185999	ns	-0.544399
TAF13	7.6837	7.6753	7.0385	4.9898	-0.934007	0.0456655	down	6.16749	5.28274	6.6532	3.73275	5.33718	4.99289	-0.392857	0.27645	ns	-0.54115
ANKRD17	265.136	269.635	254.532	242.823	-0.680671	0.00181527	down	19.7802	19.5705	17.738	16.5008	18.0353	18.1031	-0.140196	0.623929	ns	-0.540474
TMEM181	3.6798	3.3434	2.0285	2.4926	-1.20617	0.0143216	down	5.15678	4.43527	5.53238	2.74994	2.60418	4.37234	-0.668565	0.0720327	ns	-0.537606
HSP90AA1	25331	26082.8	14671.9	15534.4	-1.34108	4.50972e-07	down	393.75	346.92	510.364	151.354	338.997	229.766	-0.804348	0.0898306	ns	-0.536735
CDIN1	0.9459	0.8049	0.5645	0.3129	-1.5796	0.0250804	down	1.37475	1.12413	1.23645	0.438068	0.776509	0.645149	-1.04581	0.0103555	down	-0.533797
SAFB2	400.88	395.272	391.033	370.176	-0.640712	0.00253457	down	88.3448	118.308	128.945	93.4006	144.969	75.3295	-0.107146	0.813888	ns	-0.533565
UBAP2	47.1275	46.5276	47.8438	45.4186	-0.581975	0.00971384	down	6.77517	5.61962	6.54933	6.05023	6.37618	6.14695	-0.0500584	0.864079	ns	-0.531916
AP5B1	32.8908	35.7912	34.6251	32.2381	-0.615814	0.0258158	down	8.24477	6.33724	8.11024	5.88264	6.78274	9.14719	-0.0843812	0.810874	ns	-0.531433
CD320	20.9482	18.0217	13.4612	11.7848	-1.20268	0.00203878	down	12.5197	6.40697	12.4957	5.96757	6.2472	7.80641	-0.673238	0.11359	ns	-0.529444
CEP85L	0.9681	0.9001	0.5555	0.5389	-1.34647	0.0272861	down	0.468059	0.845949	0.458585	0.353722	0.291107	0.379167	-0.819511	0.0777923	ns	-0.52696
TOPORS	56.8065	60.5983	51.0785	45.8615	-0.854041	0.00184443	down	16.0088	15.386	17.0248	9.97752	15.9866	13.1212	-0.327435	0.374933	ns	-0.526606
CISD1	8.7345	7.5827	6.523	2.9003	-1.3813	0.0434761	down	7.81701	6.19525	7.66395	3.86123	2.74156	5.6168	-0.855932	0.0316789	ns	-0.525363
MLEC	63.8496	61.9235	62.2957	55.698	-0.669189	0.00532678	down	40.5724	31.3711	39.7567	29.8417	36.609	35.8855	-0.145819	0.649738	ns	-0.52337
ZNF326	17.3633	16.9438	18.6585	16.0528	-0.561023	0.0378348	down	10.8544	10.4857	11.4633	8.62137	13.3943	10.2821	-0.0378792	0.917318	ns	-0.523144
CEP83	6.8239	7.1625	3.3525	5.7701	-1.18072	0.0475259	down	6.08083	5.134	6.3321	3.16306	4.18982	3.91702	-0.662325	0.0484557	ns	-0.518396
FBXO22	9.7106	10.2941	6.5197	5.4651	-1.31814	4.92882e-05	down	4.76094	3.80426	4.54018	2.06738	2.42334	3.17882	-0.800514	0.020394	ns	-0.51763
NUCKS1	1119.71	1126.75	1127.65	1122.64	-0.572527	0.0114664	down	60.8907	56.5942	67.4889	50.9037	74.8751	53.5625	-0.0576373	0.875222	ns	-0.51489
PUS7L	4.2583	3.7421	3.8443	3.056	-0.791983	0.0331208	down	4.74922	4.25962	4.82107	3.14936	4.01479	4.41953	-0.280543	0.388126	ns	-0.51144
SUDS3	48.7901	47.6659	52.3691	49.367	-0.499097	0.0372222	ns	19.2836	27.5295	20.0282	22.3506	25.1839	20.9706	0.0119644	0.973556	ns	-0.511061
KTN1	41.7178	40.2326	36.4801	34.0268	-0.793101	0.000399835	down	22.2948	24.4454	25.6326	17.6706	24.0351	18.478	-0.283166	0.413414	ns	-0.509934
SREK1	402.123	412.716	297.904	324.416	-0.961984	0.000704009	down	19.9545	23.0503	28.1946	13.5983	24.1314	14.4939	-0.457214	0.299287	ns	-0.504769
TYW1	31.2585	28.7381	21.2132	27.1269	-0.880675	0.0315323	down	8.31968	7.7321	9.1968	5.82853	7.16201	6.79219	-0.37709	0.23907	ns	-0.503584
PRPF38B	842.866	814.736	656.692	627.25	-0.944122	7.9485e-06	down	54.1574	62.6563	83.1594	37.94	72.9792	36.9713	-0.440949	0.364704	ns	-0.503173
EEF1D	59.7023	57.2047	64.2264	61.7653	-0.467427	0.0403302	ns	61.493	76.6134	78.4468	82.3844	81.2917	61.3638	0.0343819	0.922705	ns	-0.501809
SORL1	4.0787	4.5647	13.6479	13.3147	1.06498	0.000349962	up	4.13944	5.00088	3.23463	13.8216	10.827	12.7778	1.56632	7.35569e-06	up	-0.501345
THOC2	529.116	534.928	470.193	477.255	-0.742026	0.00178293	down	31.1574	35.096	41.3857	23.4046	40.8098	27.5525	-0.242638	0.560347	ns	-0.499389
YBX1	68.708	65.9869	52.0136	51.9553	-0.948173	0.000302676	down	534.489	481.554	602.655	330.542	480.044	382.836	-0.454665	0.202207	ns	-0.493508
ZNF346	3.7277	3.9599	2.6859	3.3656	-0.916568	0.0458872	down	2.60389	2.43164	3.0867	1.80031	2.25771	2.1138	-0.424625	0.21329	ns	-0.491943
COIL	73.084	74.7788	67.7741	53.4654	-0.866571	0.00635234	down	22.042	23.9785	25.113	15.7326	22.8219	16.991	-0.375242	0.298921	ns	-0.491329
EXOSC2	3.1452	4.2261	2.0896	2.365	-1.3016	0.0118654	down	6.79483	3.46946	7.29813	2.21915	3.63268	4.30474	-0.811076	0.0967826	ns	-0.490523
USO1	44.9851	41.4707	41.7679	43.8301	-0.587615	0.0408559	down	74.4203	74.4099	63.1189	65.5646	67.6228	67.8223	-0.0998025	0.729714	ns	-0.487813
INSR	94.7678	92.6694	97.0626	96.1716	-0.530942	0.0200502	down	14.2433	14.4951	13.5243	14.736	12.8599	14.1845	-0.043178	0.875027	ns	-0.487764
SUZ12	32.1511	33.9122	21.93	27.8118	-0.979525	0.0144312	down	24.8038	29.3034	25.2641	16.6798	18.2244	22.5508	-0.496009	0.119656	ns	-0.483516
ACER3	4.0267	4.6797	3.5952	3.0164	-0.976854	0.00671776	down	0.952465	0.9401	0.788525	0.561631	0.497481	0.885253	-0.495771	0.192041	ns	-0.481083
NUP210	6.6534	6.2424	5.1111	4.141	-1.05775	0.00163447	down	24.5984	13.5302	20.5543	10.6586	11.7301	17.548	-0.58093	0.160441	ns	-0.476822
SMARCA4	368.046	369.42	226.236	236.943	-1.24484	1.03024e-06	down	25.3191	20.8611	31.9851	12.3171	20.0698	13.8353	-0.76862	0.0651047	ns	-0.476216
PLEKHA5	2.8491	2.5616	1.5525	1.3584	-1.4711	3.78138e-05	down	0.592696	0.871092	0.609775	0.320108	0.341952	0.402483	-0.995506	0.00872912	ns	-0.475594
STK17A	5.1886	4.0018	2.2383	2.81	-1.43311	0.00648027	down	19.253	22.6382	19.2631	10.416	11.2887	10.2693	-0.959818	0.00196988	ns	-0.473291
FAM133B	577.89	566.527	390.932	381.667	-1.14205	1.87899e-07	down	14.0907	13.7002	20.8355	8.54166	12.5522	9.89258	-0.668963	0.096517	ns	-0.473086
RSBN1L	262.642	259.319	247.889	245.526	-0.656102	0.00353804	down	9.3828	10.0858	11.8261	7.21825	12.2865	8.15159	-0.192305	0.638931	ns	-0.463798
PHF14	266.164	274.744	197.131	185.759	-1.07487	1.47721e-06	down	16.7094	19.7542	20.6264	11.0975	15.5363	11.1525	-0.612072	0.0969798	ns	-0.462797
ANAPC5	21.9201	20.2541	22.2783	18.7109	-0.619157	0.0283845	down	17.53	13.7825	16.5902	14.0779	13.4468	16.0925	-0.16041	0.583033	ns	-0.458747
LARP7	220.645	212.114	185.629	179.362	-0.821011	0.000175205	down	22.6595	22.1633	30.4189	17.1696	25.4526	16.3311	-0.364119	0.370116	ns	-0.456892
UTP20	8.8547	8.8158	5.2967	6.5134	-1.15199	0.0031463	down	3.45946	1.39461	3.50021	1.1793	1.96675	2.07215	-0.696643	0.184567	ns	-0.455346
PROK2	60.2834	54.082	38.5024	40.9515	-1.09833	0.00106348	down	15.2905	7.56901	14.0812	6.23482	7.01877	10.8235	-0.643742	0.161882	ns	-0.454588
ARFIP2	10.3751	9.3293	9.2967	7.2424	-0.831746	0.0274272	down	9.80949	9.12409	9.13759	7.92601	6.74901	7.30871	-0.377417	0.182758	ns	-0.454328
PRPF40A	278.185	272.682	233.318	224.141	-0.843648	8.07007e-05	down	50.9147	53.4702	55.404	35.2707	48.3024	39.3237	-0.39641	0.237908	ns	-0.447238
CDK11B	444.68	443.791	403.281	369.594	-0.777863	0.000381911	down	18.4815	17.2099	24.4298	13.109	23.0515	11.8389	-0.332192	0.473856	ns	-0.445671
RSRC1	30.4119	32.0144	27.5518	27.7826	-0.749061	0.00387194	down	4.13089	4.00047	4.71562	3.16192	4.20761	3.15407	-0.305442	0.381144	ns	-0.443619
CSNK2A1	7.3482	6.4959	6.4628	6.2451	-0.69822	0.0129578	down	11.4336	13.7797	11.2725	10.514	9.93544	10.678	-0.256803	0.388418	ns	-0.441417
CTPS1	2.0402	2.3276	0.5006	1.214	-1.90849	0.0150457	down	1.89065	0.810623	1.86083	0.235308	0.702893	0.736935	-1.46925	0.0170321	down	-0.439248
CFAP97	5.369	4.8612	2.809	4.0371	-1.14654	0.0226953	down	5.78277	4.1202	4.52072	2.26051	2.31352	4.4041	-0.716212	0.0933141	ns	-0.430324
CORO2A	34.1268	31.4543	25.928	28.3288	-0.845854	0.00651546	down	4.86648	3.87603	4.3079	2.56252	3.66245	3.72462	-0.416673	0.243541	ns	-0.429181
PTCD3	5.1496	4.1578	3.9175	3.8721	-0.830352	0.0347608	down	16.6009	11.1878	13.2344	9.18819	9.74339	12.6554	-0.401546	0.24147	ns	-0.428806
ARL6IP4	96.5003	107.652	96.0531	98.924	-0.641428	0.0342591	down	78.796	75.6462	107.625	58.7218	111.087	56.1704	-0.217964	0.647895	ns	-0.423464
ZC3H8	9.6839	10.4014	8.5769	7.9876	-0.855033	0.00962005	down	7.16938	6.4417	7.86778	4.75443	6.39682	4.968	-0.433596	0.212383	ns	-0.421438
RRP7A	10.5927	11.9992	8.1388	6.8767	-1.16868	0.00177145	down	11.5704	5.81218	12.4902	4.86338	6.71091	6.41741	-0.748145	0.0978327	ns	-0.420533
CHD7	54.7083	52.3248	35.9326	31.361	-1.24703	2.75927e-07	down	4.89695	4.34299	5.70764	2.07194	3.26049	3.17802	-0.834055	0.02826	ns	-0.412973
C3orf62	67.9699	69.9844	67.0206	57.8319	-0.722267	0.0070107	down	9.04854	11.8347	12.4563	7.81237	10.9332	8.53023	-0.312202	0.409571	ns	-0.410065
MON1B	30.8517	32.2302	27.2972	28.3652	-0.754947	0.00799116	down	19.6474	21.329	21.4462	15.8765	16.0033	18.0774	-0.348888	0.218863	ns	-0.406059
RPL13A	183.076	182.545	187.757	179.67	-0.568704	0.0120777	down	1868.45	2451.47	2286.97	1961.9	2262.42	1759.86	-0.16327	0.63915	ns	-0.405434
TDG	12.9348	10.8396	9.1903	9.9557	-0.884338	0.0206906	down	12.486	10.3612	11.2934	8.57616	6.5313	9.88766	-0.479027	0.133096	ns	-0.405311
POLR1G	621.478	594.299	468.327	453.645	-0.974296	9.6681e-06	down	13.425	4.54806	17.4366	6.16099	11.1066	6.65701	-0.56936	0.352652	ns	-0.404935
NIFK	78.4966	73.3928	48.8588	45.6095	-1.26096	4.16011e-06	down	60.4501	44.747	71.5677	27.2629	38.4632	32.7759	-0.860188	0.0253022	ns	-0.400774
LONRF3	1.3465	1.8479	0.3703	0.8981	-1.89691	0.0346812	down	2.15412	2.15586	1.7832	0.49	0.679177	1.04921	-1.49885	0.000864691	down	-0.398057
NEMF	417.001	400.158	324.565	288.457	-0.991839	1.08989e-05	down	21.0813	25.4046	30.4107	14.1677	21.5082	15.6728	-0.59935	0.131216	ns	-0.392489
RBM25	1358.16	1408.46	1137.44	1197.6	-0.818633	0.00198171	down	41.8793	40.0783	65.0956	23.2234	58.3107	27.8647	-0.426519	0.432946	ns	-0.392114
ZNF121	9.9071	8.0572	7.1252	4.0071	-1.2756	0.0229159	down	10.2113	9.86388	12.5939	5.09139	5.98927	6.95274	-0.884668	0.00805636	ns	-0.390932
MNDA	28.5163	24.9755	14.4107	13.9799	-1.48849	8.406e-05	down	11.1646	8.08922	9.30895	4.11714	4.066	5.37809	-1.10022	0.00144628	down	-0.388276
EIF3I	14.9244	15.0724	13.0389	12.4967	-0.808204	0.00290963	down	15.7566	12.198	15.262	10.6611	11.4524	10.6209	-0.420455	0.17123	ns	-0.387749
HNRNPUL1	100.652	95.5749	96.9555	101.434	-0.557644	0.0332466	down	87.1924	80.8169	80.0133	79.7306	68.5266	76.0649	-0.170803	0.5279	ns	-0.386841
IL7R	24.0827	22.0462	23.1186	19.7747	-0.682431	0.0203987	down	1.12465	1.18218	1.22572	0.623214	1.19675	1.1324	-0.300032	0.489891	ns	-0.382399
PSMD1	147.793	146.615	86.5966	87.1329	-1.33562	1.03596e-08	down	3.65112	2.84711	4.60593	1.02929	2.46523	2.28956	-0.959269	0.0555725	ns	-0.376353
FAF2	24.6211	26.0132	26.5246	23.0359	-0.609257	0.0348722	down	13.2451	16.2698	13.7695	11.6195	12.3352	13.0793	-0.252492	0.411965	ns	-0.356765
MYO10	10.9966	11.6527	9.9538	8.3064	-0.889949	0.00368535	down	0.700395	0.601134	0.667919	0.469572	0.515266	0.404317	-0.533246	0.127891	ns	-0.356703
LRRC8B	1.2314	1.2728	0.7241	0.878	-1.21676	0.0352497	down	0.767783	0.712432	0.794941	0.403398	0.31124	0.553091	-0.860896	0.0266981	ns	-0.355863
POLR1F	245.361	232.178	172.279	182.021	-1.00386	0.000172558	down	9.07977	5.39228	7.97248	3.53719	5.12692	5.70656	-0.66578	0.105465	ns	-0.338078
RBBP6	189.157	181.171	181.222	176.151	-0.626521	0.0043564	down	32.9345	35.5571	41.7921	27.2203	35.617	28.1824	-0.295076	0.396308	ns	-0.331445
DDX46	571.154	549.822	393.185	413.683	-1.04775	4.51248e-05	down	28.186	23.274	37.1497	13.3368	22.716	18.3519	-0.718053	0.0883822	ns	-0.329702
SYMPK	39.4633	39.7541	34.67	35.7701	-0.743675	0.004273	down	15.6348	14.6678	18.3144	12.0275	12.4921	12.4086	-0.420206	0.159236	ns	-0.323469
FAM216A	42.5479	43.8424	28.2461	24.178	-1.29899	3.07379e-05	down	49.2863	37.5098	46.873	20.4419	23.9971	24.4296	-0.978212	0.00202938	ns	-0.320775
CDK11A	123.536	119.686	107.271	123.335	-0.648359	0.0435473	down	10.8299	13.9955	16.0754	10.2063	13.3584	9.40067	-0.330737	0.398668	ns	-0.317622
SHOX2	59.1949	56.9673	58.683	60.4053	-0.53807	0.0398631	down	5.25968	7.27248	6.85646	4.87696	7.46249	4.36328	-0.233114	0.587057	ns	-0.304956
LRP8	2.3113	1.9243	1.3696	0.7381	-1.59259	0.00656107	down	2.84609	1.02002	2.40929	0.437144	0.87215	1.2892	-1.29441	0.0306419	down	-0.298179
CCDC88A	24.9713	24.6309	23.61	24.6792	-0.612469	0.0172532	down	4.91373	5.00683	5.05614	4.12507	3.52752	4.64145	-0.315044	0.267582	ns	-0.297426
SLC39A3	9.6717	11.5367	8.28	7.2129	-1.03216	0.011047	down	2.98974	1.66262	3.31979	1.44743	1.43333	1.99012	-0.736128	0.0925321	ns	-0.296032
LMO4	32.3127	29.554	28.1576	31.065	-0.635113	0.0456097	down	9.91333	6.26976	9.51747	4.95988	8.00558	7.54515	-0.342989	0.405641	ns	-0.292124
AHI1	17.1985	17.0705	16.1983	14.7951	-0.721742	0.00173666	down	2.08732	1.77474	2.10548	1.20226	1.76985	1.51029	-0.431798	0.22074	ns	-0.289944
CSNK1E	7.5914	7.2688	4.9546	6.2382	-0.978917	0.0187195	down	3.3555	2.26457	3.28925	1.96743	1.47416	2.16679	-0.691334	0.0573156	ns	-0.287583
SOX4	232.582	222.489	153.522	133.875	-1.24059	2.99386e-07	down	3.30247	2.86027	3.83604	1.27353	1.62058	2.37332	-0.957957	0.018894	ns	-0.282629
EIF3D	79.6345	78.0259	79.4754	72.1499	-0.633127	0.00891652	down	174.28	169.089	190.449	137.765	158.578	127.024	-0.352411	0.266278	ns	-0.280716
POLR3D	3.0495	3.1615	2.4124	1.8202	-1.1336	0.0206652	down	22.6404	18.5932	27.3935	10.7333	16.0689	11.4063	-0.858477	0.0297711	ns	-0.275123
TAF3	170.572	175.521	163.397	157.436	-0.685232	0.00243475	down	5.07355	5.75398	6.85006	3.46414	6.0311	3.92391	-0.412349	0.329803	ns	-0.272882
PWWP3A	9.9524	9.7609	9.2432	6.9824	-0.861506	0.0154828	down	5.04363	3.27378	5.34678	2.50619	3.30008	3.40923	-0.589602	0.12668	ns	-0.271904
MCM4	4.828	5.0818	3.1898	4.2733	-0.978546	0.0318075	down	68.0831	48.8278	64.6746	26.3235	39.1402	47.4657	-0.707493	0.0730958	ns	-0.271053
FKBP11	99.5677	96.208	79.3983	65.1635	-1.01644	0.000302583	down	3.52433	3.91101	4.91925	2.58593	2.2839	2.63307	-0.747341	0.028575	ns	-0.269097
KIF2A	2.2057	1.8077	1.7201	1.1125	-1.08449	0.0359426	down	3.92347	3.084	3.64878	1.71696	1.85336	2.53545	-0.831363	0.014337	ns	-0.253132
WBP4	296.573	287.054	277.302	287.555	-0.620964	0.0146229	down	48.6284	54.3114	58.3231	41.961	43.7456	41.2192	-0.369768	0.220364	ns	-0.251197
CTSB	1.2155	1.0143	3.1943	2.8234	0.856343	0.0425677	up	49.1068	82.2919	55.1096	172.572	126.93	109.516	1.10339	0.00882153	up	-0.247045
NOL10	6.344	6.0548	6.1035	4.9002	-0.751375	0.0172493	down	4.32171	4.15601	5.41852	2.47457	4.31028	3.1062	-0.504841	0.217325	ns	-0.246533
PSMA4	388.153	394.25	365.457	340.313	-0.725268	0.000871289	down	24.6243	19.0702	27.6861	13.0977	20.9206	17.4495	-0.486795	0.21357	ns	-0.238473
EIF2S2	1566.96	1596.97	1163.35	1128.57	-1.04082	2.82183e-06	down	145.97	149.561	180.88	75.7762	107.578	92.1441	-0.808939	0.0217421	ns	-0.231884
CTSD	0.8626	1.0427	2.7581	3.0579	1.0352	0.0497723	up	14.5793	15.1089	13.4986	42.4672	30.3806	32.6877	1.26151	6.98082e-05	up	-0.226304
PPIG	660.487	669.621	684.06	687.068	-0.531024	0.0222246	down	34.3951	37.817	52.1848	26.2375	49.8444	24.8955	-0.305919	0.529829	ns	-0.225105
PSMA7	461.437	473.888	442.029	408.099	-0.714619	0.00197152	down	46.4762	28.9595	49.4212	25.2508	31.3305	33.5481	-0.490867	0.20415	ns	-0.223752
AHDC1	17.2832	16.7528	17.4954	14.6103	-0.662694	0.0236463	down	3.42432	5.55315	4.18267	3.83726	2.77035	3.26647	-0.446804	0.24425	ns	-0.215889
HDAC2	130.279	134.761	138.884	137.951	-0.512442	0.0303663	down	30.3059	30.6054	33.9198	23.0411	29.2435	25.7108	-0.301621	0.342285	ns	-0.210821
TIMM44	21.5469	22.6655	17.7577	13.4683	-1.08276	0.00290341	down	19.3545	15.6852	23.2703	10.0056	11.5467	10.4568	-0.886037	0.00995734	ns	-0.196722
ZNF37A	7.5982	7.7717	4.1979	4.6778	-1.36517	7.50933e-05	down	4.44095	3.48848	4.40111	1.56441	1.69064	2.29424	-1.17987	0.000565287	down	-0.185298
ZRANB2	357.198	389.922	378.701	347.431	-0.618557	0.016227	down	41.8482	30.4108	43.9899	22.2542	33.5843	31.0525	-0.436605	0.250987	ns	-0.181952
SLC35B4	7.8868	8.0875	4.8184	5.2976	-1.23252	0.000845277	down	3.37372	2.10707	3.31628	1.01411	1.30099	1.99866	-1.05767	0.0170817	down	-0.174856
UBE2G2	195.107	198.187	144.657	134.078	-1.07337	1.5689e-06	down	22.9618	17.4886	29.6048	9.0962	14.9005	13.6343	-0.913972	0.0303235	ns	-0.1594
SRM	7.043	9.6776	5.5309	1.9163	-1.76333	0.037389	down	21.1607	9.78244	20.5143	3.27392	6.33971	7.50582	-1.61095	0.00239461	down	-0.152378
SMARCC1	338.881	340.702	338.791	317.238	-0.627242	0.00349119	down	42.1264	40.2112	43.0312	25.3157	35.6839	29.8997	-0.481118	0.152134	ns	-0.146124
ANKRD12	338.612	336.731	356.59	335.855	-0.54006	0.0104255	down	21.2819	28.9172	32.8807	20.8464	25.5173	17.4577	-0.398757	0.317998	ns	-0.141304
CCT6A	31.6261	27.4918	23.5408	17.3637	-1.11154	0.00411077	down	73.2757	49.5943	68.0944	26.3248	33.5844	38.714	-0.974929	0.00697946	ns	-0.136613
MPHOSPH6	99.2303	99.5959	67.7115	65.6873	-1.15136	1.17931e-05	down	27.2412	17.5528	29.2188	8.43057	13.1708	15.6162	-1.01544	0.0196213	down	-0.135922
CCAR1	955.689	946.171	892.486	891.563	-0.667039	0.00313117	down	52.279	52.3391	63.546	30.3667	50.1949	36.1819	-0.53987	0.169174	ns	-0.127169
UBE3D	9.2667	7.7674	7.8308	6.9164	-0.784058	0.0326933	down	2.20007	1.83037	1.75589	1.26159	0.937786	1.50634	-0.66411	0.0613725	ns	-0.119948
HNRNPD	28.2811	27.8303	29.8744	25.2551	-0.603834	0.0292578	down	120.486	118.87	149.555	70.2892	125.575	83.7392	-0.486309	0.244383	ns	-0.117525
PUM3	145.435	135.351	77.3546	87.7372	-1.3378	3.49978e-05	down	44.8501	25.1317	48.1252	10.5309	20.3335	20.194	-1.22608	0.0114784	down	-0.111716
PRKDC	6.7254	6.0302	4.5297	4.2944	-1.10681	9.72888e-05	down	37.0689	25.7934	31.0572	9.70532	15.9422	22.0754	-1.00119	0.0242062	down	-0.105618
ABCE1	19.3367	19.9459	11.725	12.5351	-1.26915	7.24365e-05	down	20.6269	11.2519	18.2325	5.04079	7.26841	10.4217	-1.16503	0.0112555	down	-0.104129
LARP1	24.152	23.4369	24.3953	20.8783	-0.64997	0.0135539	down	15.1496	9.90095	13.3543	8.16231	8.22771	10.1626	-0.55606	0.0988281	ns	-0.0939107
SSRP1	148.403	146.282	140.156	123.71	-0.736875	0.00162975	down	79.9674	79.8422	108.026	42.0923	81.2874	46.7427	-0.661477	0.148699	ns	-0.0753982
SLC24A1	2.222	2.7838	6.6719	8.0706	0.985626	0.0312366	up	1.83001	1.5331	1.63092	3.0746	4.41866	3.02923	1.05938	0.00466363	up	-0.0737559
RPF2	15.529	15.1888	13.7363	14.066	-0.718243	0.0267175	down	36.0666	28.2195	35.967	18.4542	23.3553	22.9564	-0.650737	0.0473555	ns	-0.0675058
SH2D4A	7.8018	9.3361	6.2476	5.8826	-1.07622	0.0119041	down	1.46969	0.572527	1.28828	0.255931	0.674006	0.775814	-1.00891	0.104407	ns	-0.0673045
SEPTIN11	60.8907	62.3455	38.9487	44.3426	-1.13737	0.000370303	down	3.83554	2.51954	3.54524	0.834578	1.81397	2.09117	-1.08695	0.027717	down	-0.0504217
BRIX1	9.0181	8.5038	5.8779	6.0105	-1.13381	0.00238249	down	13.9125	5.10606	13.402	3.45171	6.04559	5.87767	-1.08982	0.0441649	down	-0.0439841
EMP2	0.284	0.2354	1.1243	1.6779	1.86589	0.00610507	up	0.167684	0.340365	0.193223	0.927482	0.832692	0.912828	1.89964	3.07465e-05	up	-0.0337487
HSP90AB1	6740.6	7010.43	5893.06	5442.86	-0.855562	0.000144006	down	1298.81	1504.97	1654.18	635.573	1162	741.712	-0.822415	0.0543548	ns	-0.0331474
C3	2.3803	1.6566	6.5278	5.8311	1.03984	0.021879	up	11.618	15.0767	12.13	30.377	26.1517	26.5769	1.06991	0.000811639	up	-0.0300703
BRD4	254.984	252.411	259.978	265.486	-0.523808	0.0278626	down	11.3464	14.0828	14.2166	9.47275	9.31555	9.59246	-0.509578	0.0974466	ns	-0.0142298
BRI3BP	35.5854	33.6496	35.9444	29.8884	-0.65112	0.0221853	down	11.282	7.79813	10.6642	4.39218	6.73036	8.30974	-0.637987	0.121947	ns	-0.0131329
TMEM165	9.2142	9.0541	7.3253	6.5914	-0.969463	0.0026483	down	6.38123	4.88334	6.20803	1.95182	3.06659	4.08124	-0.969278	0.0222892	ns	-0.000185051
MAFG	28.466	34.3902	27.9825	24.653	-0.835114	0.0184339	down	34.3139	43.031	41.0273	20.9087	21.7323	24.4915	-0.847202	0.00627586	ns	0.0120882
VSIR	3.2699	3.557	11.3261	9.0154	0.994802	0.0108816	up	19.192	21.0733	18.9062	47.4156	32.6225	38.7843	0.97552	0.00213232	ns	0.019282
ESF1	898.822	877.521	851.42	808.765	-0.673372	0.0014601	down	59.1291	46.6599	77.4661	28.6279	50.4203	34.9529	-0.695244	0.114775	ns	0.0218723
NOP56	154.952	163.031	114.882	117.9	-1.02465	0.000107623	down	91.8597	37.331	93.2952	24.6011	42.7623	40.7612	-1.0522	0.0435207	down	0.0275484
PTPN7	51.5618	44.6849	38.7679	42.8939	-0.808631	0.0143995	down	45.834	40.7205	48.8332	24.0775	24.9198	27.7444	-0.843966	0.0033389	ns	0.0353345
TMA16	57.0975	52.3699	47.2322	52.64	-0.704238	0.0282565	down	14.1275	9.34852	14.2171	5.90533	8.71271	8.03033	-0.754605	0.0539924	ns	0.0503675
NOP58	1707.36	1679.75	1316.17	1288.13	-0.954351	1.10666e-05	down	83.382	61.1822	107.001	28.6321	55.2746	42.2783	-1.00648	0.0283424	down	0.0521289
SEH1L	6.8158	7.0924	4.4262	5.9561	-0.990888	0.0267332	down	7.41712	4.17356	6.8532	2.27203	2.83136	3.9977	-1.04429	0.0147586	down	0.0534038
C6orf89	34.1219	31.3038	72.0684	68.8247	0.531468	0.0301812	up	16.2795	15.7018	15.037	21.5468	21.1785	22.9102	0.456162	0.0931799	ns	0.0753058
EIF5B	2611.17	2719.07	2249.49	2383.17	-0.776209	0.0040064	down	64.639	49.4551	100.349	22.294	61.1548	35.4736	-0.852329	0.12949	ns	0.07612
PCP2	2.9633	5.2899	19.435	16.0259	1.51944	0.0281093	up	11.462	12.7482	13.7006	36.543	39.6534	28.1794	1.43987	7.53014e-05	up	0.079565
ETF1	16.9444	17.2821	16.657	14.7191	-0.703077	0.0219024	down	32.7233	28.0183	30.5706	15.8494	17.5051	19.3682	-0.816605	0.00525285	ns	0.113528
CDK5RAP3	3.5236	3.4351	8.2495	8.8391	0.722724	0.0456207	up	37.2429	35.3648	39.2536	63.1088	57.4416	50.7536	0.59314	0.0494797	ns	0.129584
TCERG1	80.7295	76.5223	72.2142	58.8932	-0.841271	0.00297988	down	20.3258	17.9814	23.432	7.60027	12.9921	10.9714	-0.984429	0.0124495	ns	0.143158
ILF2	24.6083	24.02	19.5252	23.1151	-0.760976	0.04563	down	86.3306	65.3938	96.1721	30.6054	57.9621	44.7846	-0.906333	0.0354458	ns	0.145357
NEXN	120.52	118.794	76.0728	84.2712	-1.15025	0.000119379	down	3.28415	2.43412	5.45803	0.951469	2.35879	1.31186	-1.29643	0.0221878	down	0.146183
ATG16L2	1.8543	1.0559	4.5673	6.8166	1.40589	0.0380481	up	9.34532	6.64712	9.94733	20.3133	21.5853	20.4933	1.24682	0.00020992	up	0.159072
COLQ	1.2161	1.084	3.0782	3.6934	0.987341	0.0291527	up	3.96587	4.24415	3.88808	8.06125	6.79676	6.96614	0.825358	0.00509861	ns	0.161983
PPM1G	89.3188	93.5458	89.34	80.4915	-0.68418	0.00718527	down	59.8146	46.6236	73.722	23.2691	45.7282	31.0896	-0.856679	0.0590749	ns	0.172498
NOC3L	38.2963	35.0914	34.3617	34.4727	-0.666579	0.0171431	down	11.5104	6.87173	12.1131	3.70029	6.60931	6.66716	-0.864402	0.0591211	ns	0.197823
EIF4G1	14.1385	14.5632	15.1325	14.3484	-0.537643	0.0499819	down	66.0655	43.3353	63.865	28.739	38.3758	37.1503	-0.749552	0.0410523	ns	0.211908
SSB	266.229	264.985	270.488	275.759	-0.534121	0.0265935	down	54.1228	43.8099	60.031	24.0433	38.4544	32.6354	-0.746962	0.0512878	ns	0.212841
NCF4	6.9768	7.7316	25.0641	19.1276	1.0058	0.0149753	up	58.7492	73.7361	61.6894	135.913	110.398	95.3134	0.789857	0.0231143	ns	0.215942
CCDC88B	6.8946	8.3334	21.7753	21.1243	0.917193	0.00866842	up	20.1187	27.0605	27.3945	46.2666	42.5858	34.2694	0.699496	0.0528146	ns	0.217697
GAA	0.7375	0.4538	2.1436	2.4954	1.39341	0.035099	up	11.0833	9.37369	10.0519	27.666	19.2632	22.6096	1.16189	0.000218042	up	0.231515
PLCG2	0.6608	0.5834	1.9596	1.9406	1.07425	0.00756939	up	7.02195	8.31155	7.32227	15.307	13.6456	12.1155	0.833872	0.00871014	ns	0.240374
PPP3CA	19.3262	18.6874	42.7733	40.1022	0.548413	0.0316235	up	11.9787	12.1572	11.4122	13.4042	14.4783	16.7928	0.302691	0.30243	ns	0.245723
ENDOG	34.4905	34.3879	30.0605	25.9921	-0.875052	0.0159038	down	6.91613	2.67908	6.89752	2.22993	1.79774	3.55773	-1.1395	0.0383465	down	0.264446
NOLC1	38.2868	37.3633	25.2557	21.758	-1.26408	1.43288e-05	down	61.0744	25.4212	63.7458	9.04336	24.4988	18.2394	-1.54009	0.0088722	down	0.276016
BCL11A	3.7948	3.2262	3.0218	3.346	-0.712412	0.0495075	down	1.55354	1.41151	1.52619	0.786482	0.75572	0.74948	-0.995306	0.000658965	ns	0.282894
KNOP1	142.51	140.205	107.443	128.465	-0.831863	0.0164227	down	3.79469	1.72396	4.95626	1.16198	2.01207	1.71456	-1.11676	0.0380633	down	0.284894
GBP2	5.3946	5.2163	21.34	16.0792	1.23755	0.000615276	up	9.97598	13.726	10.0641	22.9337	27.0969	15.7338	0.946122	0.0246555	ns	0.291429
PAAF1	4.2096	3.492	11.0508	8.8879	0.794359	0.0367613	up	3.7085	2.85767	3.50016	4.59115	5.54315	4.27112	0.499692	0.146129	ns	0.294666
HSPH1	26.7325	25.5252	19.3504	14.2736	-1.21721	0.000682713	down	15.8059	8.5179	15.128	2.82552	5.15156	5.92474	-1.52413	0.00157522	down	0.306919
GAS7	0.5356	0.4511	1.7679	1.3577	1.08488	0.0407863	up	18.1327	21.9602	15.2375	38.9807	26.9511	29.6594	0.758733	0.0343571	ns	0.32615
SERPINB1	2.5922	2.3394	7.367	6.6704	0.933119	0.0396739	up	94.8116	92.8216	88.8451	149.174	128.862	145.997	0.590117	0.0289991	ns	0.343002
POLR3G	191.57	193.757	127.745	128.977	-1.16062	2.37676e-06	down	3.03452	1.76856	3.81067	0.945292	0.980441	1.15694	-1.50899	0.000870136	down	0.348368
SH3BP5	0.9886	0.7353	4.0525	2.6733	1.38353	0.0227843	up	10.2409	15.0985	10.7402	29.5419	23.783	21.7742	1.02965	0.00595946	up	0.353874
TNFSF14	12.7416	10.9357	36.7861	41.0014	1.14472	0.00106217	up	11.3312	12.8349	9.82896	21.7696	18.0865	19.3227	0.772606	0.0138347	ns	0.372114
SLTM	683.83	662.077	618.78	634.455	-0.676946	0.00477074	down	58.0478	58.17	80.5636	23.1674	43.3346	28.9416	-1.05452	0.0164987	down	0.377579
PHACTR3	12.6541	11.9855	9.8082	9.515	-0.925821	0.00293539	down	13.3123	11.0277	14.4236	3.29568	7.16718	5.36704	-1.30656	0.00381759	down	0.380742
RRP15	21.2797	18.8526	18.2383	15.1128	-0.844971	0.00746398	down	2.63227	1.29291	2.70049	0.635055	1.04528	1.18206	-1.23724	0.0123975	down	0.39227
PIAS1	2.6706	2.3273	7.1683	6.4086	0.865637	0.0115828	up	10.4242	12.5733	8.77675	17.0021	10.8911	16.8034	0.456065	0.213639	ns	0.409573
H3-3A	11.5147	12.0212	32.4644	25.6125	0.72283	0.035131	up	30.4147	31.5413	28.1757	43.8271	28.7834	41.0893	0.302273	0.349654	ns	0.420557
TKT	10.7505	10.9489	24.2538	23.2232	0.55359	0.0323315	up	69.3376	67.717	64.5997	84.0127	67.6065	73.2743	0.130836	0.643365	ns	0.422754
MYO1G	4.1076	3.0373	14.7641	9.826	1.20181	0.0167869	up	47.3227	47.6477	44.2488	87.382	76.9416	78.204	0.775833	0.00540323	ns	0.425976
NAA15	123.239	120.248	105.284	110.021	-0.75114	0.00324377	down	7.37329	3.77826	5.98014	1.56816	2.46148	3.59546	-1.19241	0.0146284	down	0.441268
GNPTG	0.3683	0.3265	1.3086	1.2695	1.31695	0.0487604	up	6.07884	4.75313	5.37354	11.7465	8.84972	9.50858	0.870187	0.0061605	ns	0.446765
GNL3	29.7047	27.8318	29.8097	27.3493	-0.585706	0.0425004	down	82.6288	49.3952	87.9662	28.3068	42.2744	38.0242	-1.03282	0.0135148	down	0.447113
PDCD11	67.8326	68.1343	61.2485	69.352	-0.630241	0.0438627	down	18.414	10.5237	18.9427	5.36562	8.31737	9.30822	-1.07787	0.0147991	down	0.447625
ZNF160	4.208	2.9719	11.2558	9.5544	0.9596	0.0309084	up	19.3165	22.4306	17.4249	29.7985	28.3438	27.4543	0.50763	0.100074	ns	0.45197
TCOF1	327.438	329.522	191.984	201.537	-1.31317	3.44873e-07	down	10.0935	6.13025	13.5009	1.60345	3.86886	3.12509	-1.80201	0.000815159	down	0.488847
CCDC122	2.8843	2.9456	9.1182	10.99	1.21496	0.00344056	up	1.17195	1.2687	1.31984	1.52013	2.62876	2.17967	0.720663	0.0748785	ns	0.494295
IRS2	18.4858	18.9984	59.1734	63.6344	1.13857	7.9267e-05	up	8.30855	6.97305	6.60864	12.4136	8.51784	13.7199	0.630689	0.0629177	ns	0.507885
HRH2	84.8673	78.7424	62.3648	71.5005	-0.860745	0.00831833	down	20.1642	18.9404	22.1853	5.702	8.04021	10.1812	-1.38534	0.000233003	down	0.524593
WNK1	14.4132	13.7796	35.1606	37.344	0.78957	0.00382842	up	24.9427	26.3155	19.2024	31.349	23.725	30.6174	0.251558	0.441374	ns	0.538012
GSTP1	34.626	33.6739	87.3802	120.568	1.03864	0.0224054	up	55.4126	36.6575	48.9216	73.701	56.8865	71.3525	0.49325	0.139294	ns	0.545391
RPL28	31.9174	29.7124	74.9897	67.1431	0.62881	0.0115087	up	173.225	158.269	157.562	192.994	159.344	174.824	0.0824167	0.765812	ns	0.546393
NCR3LG1	20.4091	22.8813	14.2265	13.5731	-1.2158	0.000149008	down	13.4692	7.92432	11.2233	2.01422	2.77625	4.99017	-1.76807	0.000285691	down	0.552272
RNF170	3.3915	2.3544	10.0096	8.8712	1.14177	0.0140369	up	5.90025	5.52208	4.96022	8.74341	7.73393	8.60866	0.589465	0.0407986	ns	0.552306
UBC	6.1238	6.139	14.5887	14.8974	0.691141	0.0437707	up	242.995	305.212	239.906	318.113	293.959	268.94	0.135694	0.674533	ns	0.555446
H2AJ	26.2329	17.5217	70.9621	60.9981	1.01752	0.0272141	up	15.1307	16.5713	18.1315	24.271	27.8512	16.6668	0.449923	0.25194	ns	0.567596
PRKRIP1	6.1735	6.796	17.6129	15.908	0.792093	0.0241014	up	25.6455	29.6795	36.3258	34.3296	46.4573	27.2392	0.22401	0.591059	ns	0.568083
NIP7	8.8795	7.942	5.9935	7.4975	-0.888014	0.0400116	down	3.38949	0.995787	2.74626	0.45034	0.831639	1.36688	-1.45651	0.0236757	down	0.568494
BCL2	1.4613	1.3053	0.8306	0.6907	-1.44021	0.00440705	down	10.9569	6.16816	9.27419	1.38821	2.01293	3.2629	-2.01381	2.65318e-05	down	0.573603
YTHDC1	20.6389	18.3399	47.5567	42.8322	0.637228	0.0196638	up	18.8321	26.8415	22.8277	24.2645	27.3411	20.7689	0.0577036	0.874753	ns	0.579524
SLC25A29	0.4243	0.4331	1.3064	3.3145	1.87332	0.0304303	up	3.64519	3.25458	3.08907	11.1199	6.31218	7.48055	1.29105	0.000535191	up	0.582273
RPL24	44.1846	44.5249	109.513	91.8967	0.604222	0.0312253	up	209.972	191.191	193.085	207	211.453	193.525	0.0217836	0.938888	ns	0.582439
QKI	0.7884	0.7819	2.5855	2.0066	0.968084	0.0174439	up	12.7313	15.26	12.1775	17.0031	17.6336	18.476	0.376541	0.216179	ns	0.591543
RPLP2	406.898	432.74	905.94	938.275	0.560628	0.0370274	up	1346.45	1491.65	1562.18	1192.52	1899.24	1228.89	-0.0378745	0.92364	ns	0.598502
DKC1	350.769	378.144	327.429	319.298	-0.748576	0.00280773	down	28.5229	13.6002	31.763	5.8124	13.073	10.2404	-1.34986	0.0123255	down	0.601283
SH3KBP1	6.4959	6.3437	15.3387	13.6328	0.596799	0.0217038	up	35.0242	40.893	35.3002	35.9377	41.765	34.4213	-0.00852072	0.97893	ns	0.60532
JARID2	23.9215	27.5884	68.7849	63.8223	0.786605	0.00964407	up	45.3376	55.1607	47.6023	57.7657	61.4821	50.0752	0.171793	0.599155	ns	0.614812
RPL37A	8.1748	7.6311	19.897	17.6644	0.671921	0.0229346	up	144.301	105.537	116.632	128.871	120.364	136.03	0.0492555	0.868875	ns	0.622665
DDX42	12.4826	12.3687	31.2611	32.1155	0.77639	0.00399522	up	43.6935	37.195	45.2328	44.1028	55.4	41.6502	0.147942	0.663394	ns	0.628447
OAS1	0.1752	0.1825	0.6321	1.6167	2.09519	0.0185395	up	0.654594	0.673771	0.540124	2.08494	1.67306	1.43016	1.45174	6.37293e-05	up	0.643443
SLC44A1	7.9865	9.78	23.5849	21.9412	0.779493	0.0248997	up	35.1278	33.9207	32.1478	31.6065	35.2413	46.5092	0.13511	0.67229	ns	0.644383
RPL38	13.5226	12.2777	30.4848	31.6588	0.69486	0.0260727	up	157.622	121.724	133.662	143.054	129.289	160.798	0.0428678	0.883622	ns	0.651992
ZMIZ2	0.1913	0.3468	1.1212	1.2854	1.58343	0.0367828	up	7.0241	7.19562	7.27951	16.9788	10.1411	14.7674	0.928962	0.00652215	ns	0.654469
AFTPH	4.2034	4.5595	10.5678	12.2577	0.80867	0.0354548	up	13.1498	15.4554	12.2038	15.9907	14.1936	15.8765	0.146344	0.628859	ns	0.662326
FAM210B	3.9913	5.6443	24.6721	18.5699	1.5822	0.00169207	up	9.1414	7.74297	7.35747	15.8337	14.4815	16.3055	0.91912	0.00166046	ns	0.663078
CUX2	8.8846	6.1719	5.2827	4.2545	-1.23532	0.0115467	down	0.893827	0.408624	0.668083	0.111059	0.251349	0.188263	-1.91826	0.0005544	down	0.682945
TGOLN2	66.9513	60.0648	169.819	186.519	0.916329	0.00260211	up	42.5429	43.5235	39.8267	50.3631	49.5213	50.5314	0.232296	0.398752	ns	0.684033
WDR81	1.3458	1.2174	6.9402	3.7703	1.47627	0.0123145	up	0.971867	1.41882	1.1692	2.37146	2.20623	1.68613	0.789988	0.0428405	ns	0.686279
REX1BD	2.5513	2.7187	7.5468	7.3212	0.92014	0.033566	up	10.2753	8.6812	12.3298	13.139	12.6705	11.2951	0.22446	0.504338	ns	0.69568
SPART	12.7864	11.3768	28.3999	30.5504	0.714295	0.0240286	up	42.3632	48.7314	44.9602	42.6176	54.8154	41.1856	0.00937516	0.978221	ns	0.70492
SSBP3	3.4579	2.6114	9.8991	10.8558	1.20317	0.00507638	up	3.0425	2.85845	2.83511	4.99795	3.18205	4.25596	0.482639	0.146353	ns	0.720527
ADCY7	0.1429	0.1185	0.9576	0.4223	1.81228	0.0416993	up	13.349	13.0268	10.5234	31.8829	21.1549	26.8991	1.08519	0.00114272	up	0.727092
LRMDA	0.2747	0.3984	1.171	1.7039	1.52324	0.037266	up	3.53808	3.52359	3.79804	7.37172	6.7379	4.91782	0.789384	0.0266889	ns	0.73386
APLP2	81.7266	81.4357	235.212	241.505	0.972598	7.45406e-05	up	326.421	372.396	377.151	372.552	548.506	356.221	0.234729	0.5417	ns	0.73787
EID1	17.982	20.0498	50.6166	51.5942	0.850854	0.010751	up	79.3852	69.2903	77.202	78.3402	85.1787	83.5829	0.107872	0.705393	ns	0.742982
STK16	2.2502	2.0593	6.3382	5.9825	0.940085	0.0259775	up	4.45626	3.35688	4.01207	4.84334	4.31978	4.47267	0.183434	0.560147	ns	0.756651
HIPK2	6.2693	6.7465	21.9368	18.3072	1.0491	0.000480156	up	1.50525	2.33669	1.71222	2.33153	2.13018	2.49053	0.291804	0.41802	ns	0.757298
GRIPAP1	3.7478	3.2259	12.2368	10.6167	1.13566	0.000298621	up	16.8771	19.0406	21.2779	25.5843	29.7782	19.7678	0.377463	0.309513	ns	0.758201
CTSZ	0.8693	0.7967	2.8951	2.2468	1.04653	0.00831357	up	7.35668	6.98837	8.38655	9.27959	9.45989	9.07516	0.268329	0.360503	ns	0.778201
QSOX1	1.684	2.0858	8.9538	5.6342	1.36576	0.00934678	up	18.8076	16.2107	17.9604	26.3234	24.4098	30.3644	0.587159	0.0366598	ns	0.778601
APPL1	33.4876	32.8775	103.038	98.316	1.02548	5.88395e-06	up	27.4985	30.9693	25.7863	31.5585	37.0639	32.6964	0.244754	0.43783	ns	0.78073
PPP4R3B	9.0141	8.0552	22.7652	19.8762	0.743945	0.0117424	up	28.728	30.7314	25.621	25.7906	28.4951	29.0268	-0.0544539	0.854957	ns	0.798399
COL9A2	1.9988	3.2212	9.0535	17.5657	1.78573	0.0206675	up	25.4278	32.4584	32.4137	65.4219	66.6604	47.5534	0.972138	0.00817593	ns	0.813597
NDUFS2	1.8739	1.7738	5.1296	5.4657	0.965054	0.0100701	up	25.6801	25.911	29.6334	30.2995	33.4664	27.0575	0.141886	0.656502	ns	0.823168
PTMA	5934.13	5512.65	12274.2	12887.2	0.563104	0.0310602	up	1508.62	1522.52	1806.33	1041.3	1873.28	1147.14	-0.260329	0.540017	ns	0.823432
RPL12	13.7381	16.8817	39.6543	47.0504	0.928797	0.0300489	up	625.67	601.128	587.493	702.741	626.769	655.181	0.104585	0.698805	ns	0.824212
RPL3	22.5826	18.2688	49.7242	50.8577	0.727195	0.0323277	up	774.66	816.747	808.345	787.389	778.607	701.967	-0.103811	0.720354	ns	0.831005
TOP1MT	15.4347	13.8943	37.6161	30.2778	0.632201	0.0474088	up	99.9191	94.6474	121.629	84.3697	115.202	74.9441	-0.215957	0.573018	ns	0.848158
KIAA0930	11.3347	9.0853	32.4258	23.4381	0.871682	0.0368667	up	33.3217	22.8111	31.6996	27.5655	30.5256	32.3739	0.0221034	0.946573	ns	0.849578
MAN1B1	0.5811	0.8273	2.3398	3.8053	1.5577	0.018699	up	7.14415	6.09953	6.66444	12.3931	10.4123	10.1615	0.704976	0.0178033	ns	0.852727
ARHGAP45	4.3338	4.0273	14.6362	9.427	0.941448	0.0436654	up	55.0516	59.0491	61.5846	71.106	58.0583	60.9547	0.0867809	0.766595	ns	0.854667
KANSL3	0.7393	0.4891	2.9027	1.8505	1.3716	0.0278604	up	7.23632	7.03814	7.34806	11.9729	9.24028	10.2559	0.514691	0.0781161	ns	0.856906
AREL1	1.012	0.9133	3.8347	2.697	1.18142	0.0163289	up	3.26067	2.64897	2.74756	3.86551	2.94499	4.21798	0.322468	0.312442	ns	0.858954
PCBP2	2.4138	2.3768	7.3635	7.9676	1.10494	0.00226839	up	98.6986	108.405	93.4384	127.232	112.647	123.359	0.245968	0.383894	ns	0.858977
ZXDC	1.5806	1.3199	5.7173	3.9617	1.15764	0.0166816	up	7.64596	7.76826	8.56566	9.06498	11.0939	9.75519	0.297425	0.345579	ns	0.860214
FOXO3	14.9431	13.0772	35.2173	36.6251	0.78539	0.00915905	up	11.7905	15.1417	10.2141	14.3483	9.61667	12.0637	-0.0766314	0.833705	ns	0.862022
ZMAT2	172.437	161.275	423.378	516.057	0.923265	0.011407	up	93.7702	88.5261	122.344	76.7131	160.293	79.4376	0.0522472	0.915089	ns	0.871018
NPEPPS	2.3993	1.8339	10.1799	6.4262	1.38914	0.00703884	up	12.5213	19.6129	12.1809	26.1386	18.3683	20.4021	0.51728	0.191952	ns	0.871863
BRAF	0.4269	0.4346	1.405	1.0532	0.931881	0.0370665	up	2.88668	3.55805	2.55357	3.21322	2.81828	3.51228	0.0541081	0.868673	ns	0.877773
LCP1	10.7192	10.8998	32.4299	31.0314	0.97758	0.000408413	up	309.67	304.639	276.663	304.423	317.352	348.032	0.0973745	0.727401	ns	0.880206
TNFSF10	0.4591	0.8878	3.0443	2.9533	1.57346	0.0356786	up	2.98649	3.13797	2.86477	5.5424	4.58622	4.61456	0.689808	0.0305882	ns	0.88365
SPOP	122.965	126.726	329.155	330.249	0.82601	0.00059037	up	13.7885	15.3236	16.2858	13.5996	17.8759	12.6504	-0.0580686	0.871375	ns	0.884079
TMA7	26.5049	23.8408	60.4378	67.5531	0.774317	0.0339167	up	270.407	201.397	293.499	179.151	334.635	194.735	-0.115374	0.798156	ns	0.889691
CYP27A1	0.7061	2.162	16.3044	6.0835	2.36128	0.0292852	up	25.6959	36.2387	29.8381	106.154	82.1733	70.9278	1.47124	8.493e-05	up	0.890047
SRGN	200.901	196.492	531.826	536.207	0.851809	0.00048083	up	1732.39	1158.05	1390.07	1057.1	1247.96	1938.74	-0.0404285	0.91944	ns	0.892238
RELB	2.3426	1.4157	9.2376	7.266	1.55896	0.00924348	up	16.6203	25.5475	19.8889	44.7183	29.3618	26.4633	0.666371	0.109486	ns	0.89259
RPS15A	2.1549	1.855	7.1699	4.6733	0.979957	0.0473807	up	28.9353	24.4521	26.9118	25.3243	32.1547	28.6534	0.0830891	0.792264	ns	0.896867
ANP32B	2035.26	2069.27	4345.83	4779.53	0.579837	0.0446933	up	458.871	526.305	657.27	268.898	721.087	323.38	-0.321567	0.556124	ns	0.901404
TPCN1	0.3419	0.3889	2.3147	1.5802	1.83053	0.00180443	up	9.41243	9.1731	8.38156	19.7254	14.74	17.4594	0.917159	0.00197661	ns	0.913373
TPT1	3.3476	3.8513	12.6044	13.2382	1.26886	0.000493278	up	642.077	658.366	599.28	841.636	796.132	834.275	0.3547	0.192887	ns	0.914157
CMSS1	31.319	30.4015	26.6823	26.3882	-0.792762	0.00204878	down	8.81547	5.54175	9.65452	1.55448	2.92754	2.94149	-1.71504	0.000228303	down	0.922277
RREB1	1.7904	2.3115	9.0636	5.4691	1.23712	0.0240445	up	22.2265	26.5579	20.541	30.1308	29.4772	28.0472	0.313714	0.31456	ns	0.923411
LSM3	8.1515	8.4378	21.8303	20.0972	0.760699	0.0191974	up	51.5779	50.5382	58.0419	38.3167	62.6083	43.3864	-0.162892	0.674934	ns	0.923591
AIF1	32.336	36.4556	115.578	108.619	1.12725	0.000416902	up	111.709	122.159	130.692	137.039	170.293	116.108	0.200101	0.578427	ns	0.92715
CCDC159	1.2957	1.6287	5.5235	7.6803	1.60452	0.0050269	up	9.10322	9.78232	10.9932	17.0016	16.4612	15.0968	0.676582	0.0284627	ns	0.927942
HOXA3	0.9778	1.1031	4.5159	3.2014	1.30824	0.0174987	up	9.34535	11.4926	8.77821	14.7687	11.6666	12.8523	0.379109	0.244926	ns	0.929131
MAN2B2	1.4422	1.1844	5.7272	5.556	1.52896	0.000135957	up	6.61386	5.21385	5.78807	9.59568	7.97431	9.58238	0.598906	0.0412877	ns	0.930057
RPS15	20.9341	17.7019	54.946	52.9639	0.907461	0.00568357	up	284.919	258.603	268.202	299.265	256.82	251.97	-0.0299171	0.916493	ns	0.937378
BRD8	3.8064	3.5595	10.2485	11.9098	1.01767	0.00689582	up	20.6388	22.7932	23.095	23.7752	26.26	21.2907	0.0800476	0.801124	ns	0.937623
SLC66A1	4.4435	4.423	14.2072	10.8098	0.916125	0.0317775	up	10.0825	8.45116	10.3447	9.85505	7.66349	11.3591	-0.0282234	0.930781	ns	0.944349
PARP6	0.7346	0.7325	3.523	2.7531	1.51717	0.00154176	up	7.64521	8.38499	7.60737	13.4869	10.5667	11.7537	0.571276	0.0547895	ns	0.945889
RPL18	19.2492	15.3128	45.7833	59.094	1.03397	0.0220852	up	205.314	181.682	184.017	225.304	186.077	206.101	0.0872615	0.753399	ns	0.946705
CD300LF	2.4366	4.1624	10.0412	17.4667	1.49191	0.0483381	up	25.4836	24.2451	30.0107	36.3379	43.4988	38.2012	0.545076	0.0907909	ns	0.946839
FBXO33	5.3061	5.7554	16.1294	17.1738	1.01574	0.0054323	up	4.98984	5.45126	4.28868	5.47924	3.74274	6.55636	0.0672337	0.854584	ns	0.94851
PRDM1	0.39	0.4274	1.6628	1.6131	1.42606	0.0155859	up	2.93743	4.6354	2.34005	6.05992	3.91353	4.10131	0.474739	0.294555	ns	0.951318
CAP1	13.0235	12.8155	39.2368	37.3026	0.990785	0.000366212	up	129.285	133.125	119.133	133.903	132.136	132.026	0.0371512	0.894005	ns	0.953633
LYAR	1178.58	1161.79	1209.4	1225.55	-0.517274	0.0271598	down	36.9942	17.0153	50.7415	5.94805	21.7396	9.88667	-1.4729	0.0288236	down	0.955629
TASL	240.358	250.502	536.132	584.915	0.618232	0.0350417	up	52.995	39.0632	55.1058	32.4219	47.6698	37.5312	-0.337812	0.370565	ns	0.956044
RPL14	6.2874	6.2763	15.4403	15.8202	0.740667	0.011529	up	125.441	136.101	130.919	112.974	117.982	112.404	-0.216168	0.448174	ns	0.956835
CFDP1	16.1571	16.0302	46.6672	42.0073	0.884947	0.00155286	up	36.5601	40.6921	49.0735	35.3738	55.1379	29.9384	-0.078392	0.857157	ns	0.963339
RALY	3.2707	1.8975	9.9593	8.2124	1.23915	0.0295198	up	26.8175	24.9633	30.4157	34.8448	36.3252	29.6111	0.274978	0.389857	ns	0.96417
RPS12	43.9482	35.59	115.925	120.412	0.998698	0.00849205	up	2250.75	1989.15	2114.27	2086.83	2208.21	2291.73	0.0292413	0.915634	ns	0.969457
EEF2	30.5116	27.4771	90.9953	76.1801	0.949587	0.00119392	up	1460.11	1599.71	1430.07	1660.55	1429.06	1407.75	-0.0231685	0.936946	ns	0.972755
IL4I1	9.0045	11.1557	29.6899	30.8389	1.01024	0.011824	up	31.9574	34.4007	37.1761	37.5927	34.1694	36.4526	0.0369789	0.897665	ns	0.973262
SPTAN1	0.181	0.2573	0.8169	0.8365	1.33763	0.026033	up	11.8062	13.2027	11.2133	18.1161	15.0237	14.2247	0.361701	0.247761	ns	0.975924
GNL2	13.835	14.0569	40.1009	31.4501	0.778855	0.0167014	up	38.8345	39.5306	49.3416	33.1849	48.6517	30.0743	-0.202007	0.614538	ns	0.980862
VIRMA	39.1108	39.3301	119.581	122.675	1.05253	2.25259e-05	up	28.6514	34.1458	28.3929	31.2307	35.6601	30.2062	0.0692593	0.829904	ns	0.983268
NDUFB7	242.773	223.645	534.262	652.611	0.777655	0.0372857	up	216.039	175.911	284.895	192.652	247.843	148.71	-0.210998	0.619617	ns	0.988653
DDX21	224.347	228.661	190.41	188.005	-0.834846	0.000280653	down	28.3804	14.8382	25.4794	3.11837	7.41701	9.00909	-1.83175	0.000792686	down	0.996899
PLPBP	4.968	4.1104	14.192	11.226	0.907191	0.0309046	up	66.2535	62.783	62.1721	64.1956	56.1104	62.4177	-0.0915259	0.734212	ns	0.998717
FAHD1	3.0332	2.3125	8.7034	7.2371	0.999922	0.0408566	up	7.13187	5.17883	8.717	6.54592	8.83611	5.85728	-0.00170659	0.996744	ns	1.00163
RAB13	47.0218	50.5263	160.746	146.706	1.07873	4.94636e-05	up	36.4107	44.6918	58.2129	28.2794	85.9231	32.2445	0.0762002	0.898675	ns	1.00253
DNM2	1.2191	0.9372	4.3025	3.0581	1.19124	0.0112285	up	18.5084	20.8764	18.8022	26.0108	21.1134	20.347	0.187617	0.544915	ns	1.00362
MACROH2A1	5.5504	6.145	13.9859	16.1704	0.794028	0.0265191	up	37.6281	32.9995	33.3251	31.5745	27.1422	32.8473	-0.210033	0.444625	ns	1.00406
TM9SF4	1.9551	2.1838	5.6043	7.946	1.1423	0.0297971	up	18.1687	18.2745	16.6398	21.1753	16.208	22.1288	0.134218	0.651996	ns	1.00808
RPS4X	42.4119	40.8941	133.05	126.347	1.06295	1.12158e-05	up	525.132	516.561	504.245	541.439	544.344	543.496	0.0523778	0.847048	ns	1.01057
RNPS1	7.3756	6.5573	18.8655	17.2848	0.79969	0.00642282	up	15.6012	14.7523	17.6501	13.4603	13.6955	15.0607	-0.210952	0.465227	ns	1.01064
DHX34	1.209	0.8693	3.5681	3.7178	1.23837	0.0189679	up	4.20652	2.53552	3.68567	4.8316	3.78697	3.74414	0.22666	0.545068	ns	1.01171
DNMT3A	2.5218	2.2414	5.6467	5.6359	0.670079	0.042726	up	3.79431	3.72174	4.48009	2.65435	3.78394	3.08867	-0.352703	0.319563	ns	1.02278
SLC4A2	0.4637	0.6502	1.7792	2.4931	1.36811	0.0321725	up	13.5594	15.512	14.6593	22.2404	17.6973	16.4622	0.341454	0.291009	ns	1.02665
B4GALT5	6.0588	6.0382	14.5783	17.0632	0.815532	0.0302235	up	19.9452	13.1225	16.5787	11.0902	12.678	19.8946	-0.21365	0.593476	ns	1.02918
SLC23A2	0.7929	0.5412	3.3803	3.2793	1.74723	0.00108305	up	36.8677	38.5256	31.0372	65.1795	50.2797	62.964	0.715315	0.0187783	ns	1.03191
ENO1	9.2537	7.9066	28.2601	29.5027	1.17834	0.000377663	up	684.746	671.33	629.963	763.013	694.162	774.478	0.141944	0.596241	ns	1.0364
ROMO1	13.2514	16.198	52.228	42.3946	1.10308	0.0157147	up	31.3445	15.5562	27.8382	25.1631	24.4351	29.8432	0.0665863	0.871609	ns	1.03649
CTBP1	2.1813	2.5117	7.0984	6.4731	0.95398	0.00807802	up	9.73762	8.27052	9.96971	8.98697	8.44573	9.44837	-0.0826442	0.770971	ns	1.03662
EFHD2	10.0435	11.7207	50.198	31.2236	1.31714	0.00918458	up	67.4875	91.6146	91.6803	101.172	128.482	77.8854	0.278857	0.495568	ns	1.03828
MIER1	6.9163	5.9902	17.6366	19.8294	0.966253	0.00625999	up	11.3403	14.4979	11.4207	10.5185	13.5395	11.918	-0.0733715	0.832153	ns	1.03962
YWHAZ	2.2973	2.2809	8.0447	9.416	1.35967	0.000431975	up	101.607	130.201	91.0349	140.283	120.377	151.269	0.319458	0.336278	ns	1.04021
TGFB1	9.4642	10.0873	32.0939	26.6867	1.00874	0.0027219	up	102.954	116.875	98.6572	125.24	84.9264	108.503	-0.0314666	0.922276	ns	1.04021
MYO1F	9.2259	9.4166	51.4796	37.9006	1.6796	3.33889e-06	up	63.4934	74.2502	66.9464	123.851	101.025	99.1575	0.635947	0.0398646	ns	1.04365
PAIP2	7.392	7.9	20.8504	22.2958	0.92231	0.00970075	up	90.1775	115.475	105.875	87.5995	123.192	75.6583	-0.134876	0.735899	ns	1.05719
GADD45B	1.6419	0.9526	4.5497	6.4507	1.52049	0.0371083	up	23.6937	27.7485	24.86	42.3588	34.7402	29.6687	0.460615	0.176325	ns	1.05988
RASSF1	1.3344	1.5668	4.8759	5.7156	1.29478	0.0130009	up	24.0455	23.0378	26.3583	27.8294	30.4133	28.8477	0.223378	0.446403	ns	1.0714
TRPM2	2.401	2.5351	6.4707	7.761	0.955938	0.0235317	up	19.4562	19.8522	20.4847	16.7957	19.3111	20.0255	-0.115687	0.693244	ns	1.07162
RPN2	67.0914	65.4823	182.254	150.122	0.74707	0.00729171	up	96.0047	58.5455	85.213	57.1844	59.5706	77.6934	-0.326215	0.369501	ns	1.07329
ANP32E	388.233	422.996	939.614	994.08	0.678938	0.0185377	up	97.7095	89.7883	116.366	47.6412	114.34	69.3903	-0.398151	0.411305	ns	1.07709
CAPZB	3.1162	2.9332	10.8549	8.7437	1.11682	0.000417637	up	10.0708	8.55647	9.65214	9.95814	8.9208	10.6672	0.0369532	0.894113	ns	1.07987
TUBA1B	8.496	8.0727	24.7043	21.1223	0.889971	0.00621163	up	243.509	234.657	271.993	215.939	213.914	236.285	-0.197126	0.481159	ns	1.0871
GOLIM4	10.5296	11.0701	29.3814	23.4358	0.709893	0.0347744	up	17.0906	12.9956	18.4737	9.46894	16.6894	11.4618	-0.379328	0.366944	ns	1.08922
ACAA1	0.4446	0.5254	1.7901	3.2688	1.81826	0.0111118	up	9.45118	9.27256	9.71062	19.0875	15.1113	13.6179	0.726546	0.0244493	ns	1.09171
UQCRH	8.5076	11.2638	29.5727	27.0648	0.939243	0.042046	up	257.984	205.829	272.932	172.954	285.635	208.983	-0.153197	0.697383	ns	1.09244
LONP2	3.5269	3.956	14.359	15.6071	1.42762	4.32576e-05	up	8.92205	8.98719	8.12609	12.1199	9.54789	11.8107	0.333947	0.246826	ns	1.09367
PRKCD	17.8057	16.2836	70.572	61.9561	1.3819	4.03744e-07	up	36.0558	40.1674	35.8166	52.3093	43.3641	43.2862	0.284449	0.34315	ns	1.09745
SPRYD3	1.1657	0.8822	3.241	5.0306	1.44995	0.0287457	up	9.21677	6.96242	10.9535	9.47958	15.504	9.86669	0.349679	0.417039	ns	1.10027
GPBP1L1	1.5349	1.7125	5.2346	5.3711	1.13207	0.00512948	up	22.0151	21.9222	20.8935	22.8606	21.4389	23.029	0.0289696	0.914613	ns	1.1031
SMIM10	28.4048	25.406	61.555	73.9093	0.761817	0.0492828	up	10.965	7.23964	13.1776	5.48131	10.6414	9.02541	-0.341749	0.468353	ns	1.10357
SLC35A3	0.3658	0.6515	2.2568	1.8311	1.42274	0.0240287	up	1.01772	1.04635	0.976856	1.24875	1.19467	1.42243	0.318503	0.281166	ns	1.10424
OGG1	0.7637	0.4275	1.885	3.9897	1.74706	0.0387314	up	1.43286	1.02567	1.51825	2.09433	2.16063	2.03719	0.639558	0.0658818	ns	1.1075
PIGS	0.4797	0.5693	2.6029	1.8036	1.48696	0.00850853	up	5.01686	3.45284	4.3187	6.05948	4.73111	6.09385	0.376045	0.251633	ns	1.11092
CLPTM1	0.6545	0.533	3.084	1.8521	1.47263	0.023402	up	19.4105	16.8218	16.3946	26.2737	19.83	22.7294	0.361416	0.227638	ns	1.11122
KIF1C	0.9003	1.108	2.9658	3.2156	1.04676	0.0280267	up	4.01685	4.28412	5.81982	4.30687	5.73915	3.60528	-0.0652023	0.873798	ns	1.11196
TIMP1	6.3119	5.7511	24.3206	29.6174	1.59051	0.000493852	up	60.3247	55.1988	51.9462	99.2783	56.9409	82.0423	0.476801	0.175671	ns	1.11371
RPL27A	9.1931	8.8145	33.4822	27.1565	1.17256	0.000145771	up	145.698	138.633	138.426	157.837	146.595	142.632	0.0575368	0.834821	ns	1.11503
TNPO3	20.1943	17.6032	57.6066	55.7293	1.00973	0.000432424	up	25.9848	25.6503	27.3195	24.5048	24.3215	25.744	-0.10768	0.694599	ns	1.11741
MXI1	2.7039	3.8787	11.7804	11.5511	1.24732	0.00917189	up	46.5733	53.1873	38.6071	58.3884	43.1232	52.9461	0.127813	0.698419	ns	1.1195
ELOB	7.9865	6.4453	18.202	21.3419	0.884434	0.0296666	up	11.1929	8.10638	10.8454	9.58437	7.71515	8.68593	-0.237657	0.458775	ns	1.12209
CPT1A	10.6844	11.1061	29.151	29.9365	0.864506	0.00269336	up	16.8259	14.5091	15.8966	12.9496	12.5303	14.6001	-0.262449	0.347148	ns	1.12696
ZNF652	3.5511	3.4337	9.1844	15.8534	1.279	0.0325294	up	2.31812	2.98107	2.46927	2.80542	2.8606	3.10356	0.145914	0.647457	ns	1.13308
GNAI2	7.6323	6.6924	31.2232	29.9957	1.52078	1.93834e-07	up	55.3806	63.8446	59.6012	84.6388	81.4702	71.4138	0.386413	0.208482	ns	1.13436
SERF2	5.0831	6.1345	17.4333	16.517	1.0201	0.00367986	up	53.7042	46.0415	55.94	41.9527	59.4255	43.0019	-0.121372	0.736161	ns	1.14147
SNRNP70	32.0759	32.1389	109.905	91.2771	1.06856	0.000123169	up	97.8636	89.6948	125.989	93.658	117.298	90.1631	-0.0745456	0.836306	ns	1.1431
DNAJC5	0.8463	1.3638	3.9685	3.4999	1.17521	0.0477533	up	19.606	15.9244	18.4652	19.0023	17.0101	19.9887	0.0272621	0.923497	ns	1.14794
ABCD4	1.4558	1.1604	5.2835	5.5324	1.47553	0.00047186	up	8.25921	9.57876	9.43987	12.8371	11.6317	10.3336	0.327242	0.299826	ns	1.14829
PPDPF	2.3336	2.5788	8.527	20.6803	2.01334	0.0193039	up	42.7686	31.0541	37.3365	77.7408	56.0379	72.3184	0.864564	0.00784243	ns	1.14878
PDCD6IP	0.3184	0.2309	1.0181	1.1523	1.41223	0.0303202	up	27.5621	28.8075	23.8197	33.7202	27.7365	36.7738	0.261938	0.382143	ns	1.15029
MS4A7	1.0503	1.0546	4.3052	4.0094	1.40543	0.00459655	up	8.12494	5.16787	5.85095	8.16692	5.84283	9.26057	0.254869	0.494243	ns	1.15056
CCDC9	1.6247	1.3466	5.739	5.3754	1.32861	0.00611374	up	20.0967	21.9214	26.0716	24.8755	33.209	19.5469	0.176103	0.663832	ns	1.1525
RETREG3	2.6268	1.8473	8.5805	8.1829	1.33263	0.00473325	up	10.2101	11.3401	11.5742	12.2749	13.3694	12.5066	0.179475	0.55108	ns	1.15316
SPAG7	2.9084	4.035	14.8248	10.1978	1.26414	0.0219583	up	42.1583	46.7424	55.6121	49.2357	68.7127	39.2015	0.109243	0.792594	ns	1.1549
MVP	0.5145	0.5251	5.2393	1.5366	2.10566	0.0262517	up	6.86105	8.3919	7.35961	17.5135	14.8602	12.0079	0.949395	0.00705102	ns	1.15627
GAB2	0.1295	0.3257	1.1044	1.1785	1.74486	0.0495537	up	24.5548	27.746	24.2586	41.017	40.1049	35.5362	0.58471	0.0550708	ns	1.16015
MIEF1	41.5621	39.0202	93.4936	100.018	0.691022	0.0131413	up	11.81	9.54166	12.1093	7.86959	8.30995	8.32997	-0.471484	0.117929	ns	1.16251
NFATC3	17.799	19.5234	48.4329	49.3755	0.814751	0.00463098	up	11.4777	11.7532	11.2139	8.79309	7.69432	11.1306	-0.350475	0.252139	ns	1.16523
TRAPPC6A	6.3962	4.1838	18.4455	21.7841	1.35883	0.0222089	up	14.902	6.31262	12.7281	13.6831	11.3989	14.0785	0.187008	0.6787	ns	1.17182
FUS	5.2738	5.4152	15.3097	14.4365	0.900186	0.00268541	up	71.5991	45.91	66.3738	42.6464	53.7748	57.2867	-0.277559	0.443122	ns	1.17774
TNS1	0.193	0.1763	1.5086	0.6652	1.96705	0.00944312	up	3.97018	7.05414	3.37402	11.8872	7.02151	6.54695	0.788937	0.113147	ns	1.17811
ERP44	0.4446	0.4896	1.5268	1.379	1.05928	0.0237308	up	16.665	15.7521	15.0608	14.8051	13.337	16.3731	-0.120698	0.660905	ns	1.17998
NFE2L1	5.9371	4.8177	17.8063	19.7417	1.23273	0.00136132	up	39.6527	39.9828	43.3995	39.2556	49.3348	40.133	0.0469708	0.884298	ns	1.18576
LAMTOR4	4.8174	3.3398	12.7872	16.9158	1.29825	0.0229704	up	29.7711	29.198	34.6301	37.6977	34.4668	30.266	0.107584	0.734248	ns	1.19066
VAV1	12.0514	15.393	44.4331	50.8501	1.22189	0.00377296	up	56.6921	76.8913	66.6867	73.937	75.0439	58.8364	0.0309364	0.930048	ns	1.19095
GPR132	1.2973	1.5377	4.1034	4.5	1.02668	0.0442203	up	16.4314	16.7347	16.0268	16.7356	13.6197	14.3315	-0.164326	0.572052	ns	1.19101
FILIP1L	3.9311	4.4347	17.3794	15.6556	1.40328	2.39603e-05	up	7.74744	14.3771	8.91845	10.8494	15.3202	10.241	0.209768	0.645804	ns	1.19351
SYNGR2	1.0832	0.5446	4.9871	3.9421	1.88156	0.00761629	up	9.07274	8.22352	9.89009	17.8537	13.0842	13.6061	0.687335	0.0341276	ns	1.19423
TRIM44	2.1158	1.8128	6.1655	5.9811	1.05415	0.00217664	up	12.8123	13.49	13.6872	10.3603	15.2597	10.9857	-0.142575	0.694414	ns	1.19673
FNDC3B	5.0716	4.2289	14.7695	11.2227	0.903284	0.0176238	up	16.2286	14.6378	12.8499	10.9503	10.1062	15.2805	-0.297933	0.370319	ns	1.20122
CAT	4.9532	6.7811	20.6975	19.6731	1.20406	0.00732317	up	106.071	76.8642	80.197	95.1157	72.9944	100.463	0.00190503	0.995311	ns	1.20215
GPATCH4	459.468	443.84	334.874	415.774	-0.836825	0.0247323	down	15.5081	5.1756	22.1585	1.17222	5.52858	3.74043	-2.03936	0.00667684	down	1.20253
CYP1B1	24.7808	21.5796	135.897	135.109	1.97347	1.25518e-12	up	108.537	157.964	94.759	197.669	183.572	248.043	0.765961	0.044971	ns	1.2075
PGGT1B	0.9587	0.7585	3.0468	3.4603	1.35149	0.00406796	up	4.91694	5.81885	4.91796	5.81676	5.63888	6.15934	0.142444	0.632983	ns	1.20905
TMC6	1.4556	1.5522	4.2336	4.107	0.895286	0.0116329	up	4.29176	4.72185	5.0802	3.94179	3.89549	3.6406	-0.32101	0.289907	ns	1.2163
PIK3R5	0.2806	0.3618	1.7944	1.2572	1.66399	0.0103703	up	12.3139	14.4836	12.1653	19.3408	17.6425	17.0788	0.446914	0.141454	ns	1.21707
ARRDC2	2.4225	1.5738	8.7137	7.0443	1.40352	0.0087267	up	15.005	14.3686	18.1507	21.1487	18.4593	15.2751	0.186236	0.586499	ns	1.21728
CARD8	1.4074	0.7318	4.3019	4.338	1.44428	0.0218229	up	22.5539	24.2498	21.4863	27.4236	26.3161	27.5459	0.225621	0.418184	ns	1.21866
MBTD1	0.5131	0.3544	2.0831	1.4146	1.43245	0.026669	up	12.4956	12.4	9.62123	13.8683	12.2013	14.6388	0.21062	0.493153	ns	1.22183
MCM3AP	2.0358	1.6138	8.4442	5.7645	1.37985	0.00388636	up	13.5555	12.9497	15.1557	15.4254	16.0422	15.6279	0.153794	0.595209	ns	1.22606
GNL1	1.6103	1.0451	4.3257	4.8349	1.21741	0.02366	up	8.40999	12.3442	10.5557	11.2506	12.5035	7.68972	-0.0125646	0.975753	ns	1.22997
LUC7L	4.8029	4.3968	14.9019	17.6298	1.25156	0.00103681	up	17.2854	15.1688	21.963	16.6802	22.3028	16.8127	0.0203761	0.956493	ns	1.23119
NACA	4.2061	4.6394	16.9347	12.6917	1.16195	0.00200941	up	164.117	241.755	218.944	180.566	270.265	149.402	-0.0700529	0.874286	ns	1.23201
F11R	1.1098	1.1402	4.7311	5.1633	1.5631	0.00086886	up	20.1978	23.5778	21.3913	29.0654	25.3523	29.1242	0.329285	0.255016	ns	1.23382
TFPT	6.6451	7.543	25.8653	25.0921	1.26787	0.0033156	up	33.8322	56.2004	49.9609	57.2112	55.6252	32.2275	0.0307564	0.946353	ns	1.23711
RPS18	11.8671	14.0659	54.2621	51.0568	1.44429	6.80534e-05	up	964.862	905.845	869.391	1139.55	1023.97	1051.92	0.206611	0.450091	ns	1.23768
SNX2	1.8151	1.203	5.3906	5.8198	1.32314	0.00930596	up	28.5182	39.0732	30.7125	35.8929	39.0268	30.9026	0.0843102	0.811661	ns	1.23883
HNRNPK	10.4695	9.3791	25.2041	26.3608	0.804276	0.00984533	up	197.269	217.429	216.328	139.466	174.093	160.216	-0.434945	0.164324	ns	1.23922
RPL15	4.842	3.4461	12.0499	18.6018	1.32403	0.0252601	up	134.25	138.235	119.048	152.806	116.358	155.198	0.0847095	0.776612	ns	1.23932
FZR1	0.4065	0.3668	1.2708	1.9052	1.47135	0.0287956	up	8.81972	10.0783	8.76678	12.872	10.567	9.61369	0.232003	0.476401	ns	1.23935
ZMAT5	0.2194	0.5834	2.1044	2.9489	2.07756	0.0276329	up	2.70136	2.76079	2.8103	6.1715	4.39557	4.41653	0.834551	0.0164257	ns	1.24301
NGDN	1.4195	1.5759	4.8187	4.1311	1.00017	0.01933	up	9.32509	9.11487	10.9562	7.88209	10.7386	6.44956	-0.242964	0.53796	ns	1.24313
MYLIP	18.8545	18.0103	70.1481	48.2028	1.10009	0.00731639	up	125.347	139.737	102.609	124.01	95.9856	119.533	-0.145593	0.650457	ns	1.24569
ITGB2	1.7552	1.2322	7.0725	9.6452	1.91902	0.000544626	up	76.4818	78.4366	71.6325	143.396	103.156	121.673	0.671273	0.0260965	ns	1.24775
RPL10	2.4409	1.7333	6.1785	11.8298	1.55047	0.0310792	up	152.097	145.578	138.268	206.392	156.923	184.117	0.300367	0.296394	ns	1.2501
EPHB3	0.3875	1.1614	3.799	4.6469	1.86819	0.0430775	up	6.11173	8.9927	6.69369	13.5733	10.5647	9.96514	0.61738	0.0983287	ns	1.25081
UBXN6	1.3046	0.8086	4.7059	7.6088	1.98189	0.00436987	up	25.7146	29.6991	27.8622	56.9241	48.4494	34.4295	0.726783	0.0526553	ns	1.2551
TSR3	7.688	11.2209	31.5376	35.394	1.24802	0.0182273	up	24.4298	24.3375	32.7302	25.494	32.1804	24.3907	-0.0104267	0.977381	ns	1.25845
NPM1	7.286	7.9232	20.9772	23.5816	0.977746	0.00445256	up	322.1	417.815	440.965	292.018	417.887	270.55	-0.282847	0.481018	ns	1.26059
OARD1	1.7743	1.4817	9.1683	4.1136	1.43828	0.0403674	up	12.6567	11.7364	12.7673	13.2404	14.4763	14.8596	0.172563	0.544361	ns	1.26572
CYBC1	0.2379	0.1673	1.2909	0.7156	1.72518	0.0263253	up	7.33744	4.72511	6.3934	9.3813	7.35601	9.05619	0.458898	0.176087	ns	1.26629
CCNI	9.2355	9.1818	44.3624	42.3189	1.65878	3.33022e-09	up	83.776	98.6796	74.8501	127.952	96.9119	119.937	0.390827	0.221482	ns	1.26795
CDK18	0.1799	0.0994	0.986	0.6377	1.96214	0.026079	up	0.831963	1.23061	1.06348	1.96071	1.65758	1.53367	0.693729	0.0669711	ns	1.26841
CBFA2T3	1.175	1.3066	3.6317	4.7379	1.1832	0.0210844	up	5.84773	5.28798	5.60552	4.74419	5.2824	6.03857	-0.0860635	0.775695	ns	1.26926
BLVRB	0.9793	1.0522	8.3499	9.0003	2.51993	6.70201e-05	up	15.3655	14.7957	12.7946	46.8742	27.5434	29.6873	1.25063	0.000987015	up	1.2693
TGM5	0.667	0.5528	4.0621	2.3644	1.81383	0.00830943	up	34.8523	34.9054	28.6671	56.365	41.5799	48.2018	0.542286	0.0828159	ns	1.27155
MKRN1	0.3304	0.2324	1.4086	1.2423	1.66177	0.0190127	up	29.5681	38.1356	30.7918	50.2883	42.9203	37.989	0.3881	0.253817	ns	1.27367
CACTIN	0.6492	0.4851	2.2644	2.0746	1.36153	0.0190289	up	8.19146	6.70444	8.95527	8.6116	9.94946	7.05834	0.0871504	0.809065	ns	1.27438
TOP2B	0.7625	0.801	2.3276	1.9076	0.858282	0.0296392	up	37.2784	34.1682	35.3891	22.8245	28.0509	29.7314	-0.429013	0.158608	ns	1.2873
BSG	2.9001	2.8043	13.549	10.0223	1.46603	0.00047202	up	107.218	88.8045	100.602	123.711	103.666	113.073	0.174183	0.538753	ns	1.29185
LST1	1.3081	1.4137	5.9046	8.2739	1.81182	0.00299929	up	49.1604	49.0591	47.4622	82.2391	63.7708	66.6608	0.519687	0.0802569	ns	1.29214
EEF1B2	22.4553	20.9154	73.8478	55.341	0.994193	0.0067496	up	723.728	801.213	791.376	602.271	724.924	579.381	-0.29958	0.35385	ns	1.29377
EHMT1	0.4509	0.4666	1.2478	1.832	1.17968	0.0278682	up	2.42476	2.14844	2.67347	2.27096	2.33475	2.19189	-0.114873	0.704566	ns	1.29455
SYTL1	1.6345	2.0971	7.3699	5.9796	1.2576	0.0073405	up	30.1709	35.7184	36.556	38.5395	33.2686	29.7314	-0.0377026	0.907753	ns	1.2953
CHI3L1	1.3048	0.8075	4.8949	6.4753	1.86318	0.0043302	up	112.668	115.532	107.563	181.935	147.511	175.465	0.559762	0.0445737	ns	1.30341
PHETA1	0.1567	0.1515	1.781	0.8639	2.51418	0.0141154	up	2.82376	4.07058	3.03587	10.4339	6.99204	5.91169	1.20663	0.00439022	up	1.30754
ACTG1	7.2338	5.9476	30.6537	32.6036	1.69073	3.6329e-06	up	688.806	711.712	617.815	1009.91	768.307	905.597	0.381958	0.195171	ns	1.30878
NFE2	4.5309	3.3757	13.9326	11.9802	1.13701	0.0163433	up	51.522	44.5787	49.9137	47.0137	39.9981	44.892	-0.171935	0.538082	ns	1.30894
PTPN6	26.806	31.3411	130.857	114.772	1.49971	2.39585e-06	up	102.906	122.493	128.495	129.255	160.61	117.491	0.185316	0.601477	ns	1.3144
WWP2	0.527	0.3586	1.6641	2.3408	1.6122	0.011673	up	8.84603	8.37749	8.2756	12.2664	9.55619	10.0301	0.29571	0.318558	ns	1.31649
WIPF1	0.4061	0.5344	2.26	1.3994	1.37313	0.0190394	up	9.03197	8.48054	7.59071	9.07471	7.67226	9.88362	0.0566269	0.845051	ns	1.31651
ADGRE5	1.3371	1.2929	6.5343	5.7995	1.65241	9.7514e-05	up	39.132	41.8125	38.1851	55.4866	45.2581	51.5305	0.325852	0.250015	ns	1.32656
IL4R	0.7457	0.3461	3.052	2.4673	1.76468	0.0178298	up	5.61968	5.8911	5.89796	8.80268	7.60886	7.58724	0.438005	0.137063	ns	1.32667
VIPAS39	0.665	0.7349	3.24	3.5361	1.70064	0.00406916	up	13.317	11.7887	12.0911	17.1342	15.459	16.4019	0.373327	0.181559	ns	1.32732
DNASE2	0.7782	0.8853	5.4645	4.9225	2.06413	9.54649e-05	up	9.88582	12.7214	9.89354	22.1804	18.2093	14.6147	0.735071	0.0479057	ns	1.32906
HDGFL2	6.8389	4.3162	25.4885	20.1539	1.4563	0.00529418	up	51.5927	65.96	73.8814	67.2317	93.4915	49.9273	0.12657	0.773359	ns	1.32973
ABHD17A	0.9683	1.5146	4.735	4.829	1.36734	0.0158447	up	9.33774	9.69588	9.22279	12.378	7.12524	10.144	0.0372984	0.915329	ns	1.33005
ZNF655	0.2089	0.1414	0.8016	0.7776	1.60041	0.0316034	up	5.8644	6.75509	5.46896	7.03989	6.75847	8.39164	0.26504	0.389748	ns	1.33537
PRPF40B	0.2416	0.2875	1.3469	0.7686	1.41229	0.0422364	up	0.595284	0.519702	0.769117	0.673139	0.635717	0.713035	0.0748083	0.839251	ns	1.33748
HELZ	0.8507	0.6386	2.0042	2.9628	1.17325	0.0408125	up	8.62031	11.2411	6.91545	9.17533	6.15905	9.16178	-0.164628	0.66855	ns	1.33788
RTN3	0.9697	1.0842	3.488	5.1383	1.50223	0.00900564	up	36.5811	35.9928	32.2673	37.7942	36.8124	45.0121	0.16253	0.569118	ns	1.3397
HSH2D	33.9363	38.9079	125.956	107.237	1.09915	0.00056451	up	100.424	77.4739	99.1775	72.5029	71.885	94.4623	-0.241143	0.446249	ns	1.34029
DAZAP1	2.3082	2.8222	6.9124	6.548	0.813872	0.0382292	up	21.0961	17.123	23.4135	14.4979	14.0755	14.8451	-0.528803	0.0840178	ns	1.34268
S100A4	30.4281	36.4191	230.169	194.13	2.08609	9.04687e-09	up	119.878	106.424	100.486	211.846	170.084	173.3	0.740827	0.0137384	ns	1.34527
SIGLEC12	0.2998	0.2174	2.5559	1.2398	2.29119	0.0220034	up	0.825962	0.550114	1.20611	1.77994	1.61134	1.66837	0.945081	0.0413435	ns	1.34611
NUCB1	1.7671	0.7851	6.3117	4.9379	1.56642	0.0381996	up	121.591	121.733	145.412	141.605	191.839	122.904	0.219017	0.564896	ns	1.3474
SUPT5H	4.5477	5.2492	14.6715	28.2116	1.56805	0.020012	up	66.5671	85.503	79.1504	92.1675	110.693	68.9393	0.217689	0.577036	ns	1.35036
DECR1	6.7453	6.3543	26.5325	22.432	1.32424	2.52406e-05	up	27.4468	24.3799	27.1791	23.8551	28.4418	26.2184	-0.029245	0.922696	ns	1.35348
TALDO1	14.9737	14.8874	56.8842	52.1873	1.29223	3.9083e-06	up	77.8345	64.9386	74.8203	76.593	67.5045	67.2341	-0.0647836	0.8225	ns	1.35702
LGALS8	0.7049	1.0403	3.2422	3.6823	1.41277	0.0100777	up	23.8683	30.4485	23.9069	27.2213	26.8487	28.7483	0.0543665	0.861516	ns	1.35841
ARMH3	0.3697	0.5363	2.2068	1.9879	1.63042	0.014533	up	8.08633	7.04365	6.43627	9.89024	6.97412	9.64971	0.270283	0.401115	ns	1.36014
RNASET2	2.0758	1.9377	8.9259	11.6693	1.79092	2.71789e-05	up	12.878	14.1661	14.3439	20.9556	17.705	18.1618	0.430549	0.139553	ns	1.36037
PCYOX1L	0.6394	0.4778	5.3278	2.1636	2.15483	0.00773089	up	4.48446	2.31628	3.72287	5.76385	6.24898	6.45639	0.793362	0.0434657	ns	1.36147
CTDSP1	0.7228	0.8092	3.2434	3.3037	1.51963	0.00508406	up	13.2063	9.82624	12.1941	14.6927	10.075	15.063	0.148155	0.660773	ns	1.37148
TMCO4	1.787	1.8544	7.0607	5.5878	1.21654	0.00785838	up	2.40179	1.81295	2.94892	2.19973	2.38538	1.96121	-0.154984	0.688547	ns	1.37153
SERPINI2	1.7696	1.7111	7.5439	4.6079	1.21956	0.0373659	up	4.33399	4.65057	5.20934	3.15214	5.57263	4.25297	-0.158118	0.698748	ns	1.37768
ENGASE	0.6978	0.5938	3.2129	2.6551	1.60647	0.00204536	up	4.2492	3.08315	4.043	4.5329	4.06467	4.93149	0.225708	0.479358	ns	1.38076
RBM6	23.8786	22.5544	109.382	94.7748	1.55887	8.36151e-10	up	41.3353	40.0432	49.6149	48.6809	60.5388	40.2062	0.176154	0.633988	ns	1.38272
LRCH3	0.5833	0.8862	3.7889	2.2398	1.44723	0.0244621	up	4.84022	6.04334	4.83928	5.77187	4.95372	6.03168	0.0613	0.844328	ns	1.38593
CYBA	59.8559	65.994	324.582	329.183	1.80177	1.29178e-10	up	47.7528	35.4157	48.9883	56.979	62.0839	59.4989	0.414658	0.19575	ns	1.38712
RNF13	0.786	0.7125	3.7695	3.6568	1.7344	0.00245837	up	11.0986	11.1781	8.80922	14.6275	10.5139	15.2402	0.346812	0.296893	ns	1.38758
RPS20	7.7835	9.0566	38.7119	37.8765	1.60866	6.44814e-07	up	245.848	242.356	230.273	309.264	263.299	277.017	0.216125	0.434398	ns	1.39254
AHNAK	0.1893	0.3139	1.0763	1.6034	1.84201	0.00809929	up	82.2998	117.703	70.9825	138.977	113.798	123.592	0.443134	0.234596	ns	1.39888
CASP1	1.0181	1.4981	7.3598	3.6614	1.53868	0.0346504	up	14.4684	15.3493	15.1206	16.6902	18.2134	15.3479	0.139481	0.650415	ns	1.3992
TOM1L2	0.1339	0.1511	0.6661	1.477	2.34933	0.0100111	up	2.42938	2.47338	1.97949	5.56	3.57773	4.3666	0.945317	0.00692603	ns	1.40401
SAT2	1.6024	1.756	13.6624	9.7196	2.21703	0.000126413	up	20.6038	25.9518	21.9992	50.3633	39.0468	32.9907	0.811294	0.026052	ns	1.40573
GIT2	0.4672	0.7279	3.043	2.63	1.66536	0.00259975	up	11.6395	12.448	10.3666	15.2077	12.3539	14.4951	0.259018	0.377729	ns	1.40634
DGCR6L	0.7362	0.9967	6.905	4.8717	2.18029	0.00618413	up	8.92552	7.66885	9.52725	21.6824	11.6563	11.9959	0.773341	0.0665536	ns	1.40695
POLR2J	2.4352	1.8113	9.5827	8.5215	1.51754	0.0234677	up	43.4183	46.6188	44.4812	53.8316	49.4283	44.0072	0.107097	0.727667	ns	1.41045
BRAP	1.5456	2.1871	9.4816	6.5479	1.51696	0.00660594	up	12.8534	12.3334	12.1708	13.9894	13.1525	13.7486	0.10556	0.701135	ns	1.4114
LLPH	1.8707	2.0004	7.4121	6.0983	1.22373	0.00130592	up	2.86522	2.73098	2.55888	2.30646	2.27996	2.71035	-0.187677	0.530352	ns	1.41141
EIF3H	1.1463	0.8445	3.9559	4.0634	1.4383	0.00403996	up	210.969	217.776	197.996	227.212	202.609	219.335	0.024295	0.929203	ns	1.414
GAPDH	16.3358	11.1208	73.0758	76.6473	1.87629	3.89068e-05	up	1623.68	1774.87	1477.53	2568.97	2063.93	2198.73	0.459028	0.126008	ns	1.41726
SUN2	0.2941	0.386	1.7913	1.9116	1.86842	0.00149522	up	12.873	12.2716	12.0622	19.0429	15.749	16.9573	0.450287	0.108337	ns	1.41813
LAPTM5	10.3854	9.3586	64.44	45.1987	1.89153	4.3388e-06	up	148.241	140.985	124.259	208.091	157.134	219.271	0.468025	0.123811	ns	1.4235
SUGP1	2.7266	4.0562	14.7533	15.3242	1.57148	0.00181495	up	19.7808	19.9412	21.7569	25.9137	23.9486	19.2397	0.14785	0.650445	ns	1.42363
CCDC88C	1.5114	1.5434	5.1184	4.0891	1.01204	0.00670041	up	7.01992	6.21112	7.39958	5.37598	5.5494	4.80369	-0.411989	0.178814	ns	1.42403
COA8	0.896	0.5631	3.8195	2.9643	1.64123	0.0113777	up	2.85433	2.52105	3.0751	3.79037	3.7214	2.41893	0.213203	0.584354	ns	1.42803
PTBP3	1.3426	1.2982	4.6334	3.7017	1.07907	0.00945517	up	23.2523	20.4403	19.9483	14.9629	13.2046	22.7924	-0.354655	0.318901	ns	1.43373
NAT14	3.4589	4.2879	10.5866	13.5712	1.06891	0.0443268	up	10.0496	7.47122	10.5157	7.79376	7.36758	6.93139	-0.36589	0.281637	ns	1.4348
PSAP	0.3381	0.8173	5.5248	6.0587	2.74523	0.000701349	up	234.057	240.854	222.76	677.934	522.974	558.99	1.30762	9.47733e-06	up	1.43761
CFD	5.4065	4.3876	31.2798	28.3483	2.03083	8.26828e-07	up	66.934	65.3329	70.521	120.839	86.6164	104.719	0.593172	0.0487775	ns	1.43766
RABL2A	0.1461	0.2542	2.2417	0.6041	2.22597	0.0439234	up	0.794867	0.725018	1.10343	1.30963	1.68451	1.6328	0.787513	0.0444336	ns	1.43846
DAPK3	1.9288	2.3432	8.855	7.9767	1.39941	0.0022706	up	14.0182	15.3334	17.0879	16.3855	16.6266	12.8368	-0.0396198	0.907197	ns	1.43903
FCGRT	0.7364	0.5864	4.0625	4.6577	2.15049	0.000202653	up	16.0822	15.5497	16.119	30.799	23.622	25.0307	0.708594	0.0176076	ns	1.4419
ZNF512B	0.4401	0.3405	2.1264	1.2134	1.51403	0.0322856	up	4.1735	3.96903	3.51742	4.26826	4.12922	4.05806	0.071151	0.81275	ns	1.44288
FBXO32	0.1661	0.2066	0.9106	1.2761	1.98161	0.00852609	up	3.70303	5.25983	3.98346	7.41979	5.93818	5.81212	0.537998	0.132554	ns	1.44361
NFKBIE	3.8762	6.3783	18.264	17.1556	1.20808	0.0337961	up	20.2828	26.3374	25.1718	22.9144	20.1375	19.0363	-0.236288	0.473713	ns	1.44437
OS9	1.8174	1.3277	9.7275	8.3511	1.94753	7.95527e-06	up	77.0927	89.337	93.7993	119.137	157.819	93.6843	0.497787	0.210082	ns	1.44975
KAT8	2.5442	2.223	7.3178	8.24	1.13498	0.00581102	up	9.19526	10.618	11.6281	8.38126	8.98714	8.34831	-0.315082	0.319477	ns	1.45006
ECHS1	2.1991	1.8606	7.0313	7.9579	1.31307	0.0352264	up	92.2136	75.6676	94.8898	73.2036	86.7747	81.6373	-0.141314	0.651667	ns	1.45438
DENND1C	0.491	0.4748	3.7034	1.2496	1.76334	0.0499016	up	13.6198	14.1	12.889	20.6883	13.99	16.5303	0.305934	0.340115	ns	1.4574
NDRG1	0.8336	0.5656	4.7381	4.9593	2.22229	6.31246e-06	up	143.182	182.263	125.121	317	220.299	245.005	0.764874	0.0337997	ns	1.45742
EML3	0.4787	0.6172	2.3128	1.7157	1.2953	0.0377851	up	6.30879	4.78536	5.90097	4.576	5.55148	5.21481	-0.169511	0.604742	ns	1.46481
LAT2	6.4106	6.3854	22.3898	15.0126	0.964094	0.0278013	up	60.7028	52.8467	61.1859	35.9422	42.2703	47.1188	-0.503333	0.0999922	ns	1.46743
PAFAH1B1	0.3186	0.2465	1.3584	1.2123	1.61063	0.00270841	up	10.3508	10.5942	9.84996	11.7148	11.2106	11.6634	0.142456	0.603347	ns	1.46817
EIF4G2	0.2482	0.22	0.7937	1.0266	1.38929	0.0433062	up	83.248	77.6773	67.4577	78.0171	60.6486	81.9295	-0.0802955	0.790249	ns	1.46958
GPR107	0.8834	0.8914	4.5849	3.2565	1.56149	0.000848507	up	10.1533	11.0833	10.3133	11.563	11.1491	11.5164	0.0916797	0.744179	ns	1.46981
APOBR	13.3768	13.1584	73.6012	78.4836	1.94555	5.61305e-11	up	94.7721	114.92	134.829	142.719	220.977	118.454	0.475455	0.283887	ns	1.47009
RPL23A	5.7405	5.7028	21.1198	21.4641	1.32116	0.000418101	up	623.784	658.944	612.656	575.845	609.055	544.733	-0.15354	0.599208	ns	1.4747
RPL4	13.7686	12.2847	52.2932	52.5417	1.43471	4.60964e-07	up	540.818	614.875	584.714	545.788	627.91	541.227	-0.0421962	0.891649	ns	1.47691
QARS1	1.6421	2.2013	7.6368	9.2606	1.56295	0.0024706	up	67.5067	70.1301	66.5951	77.8678	71.3785	71.0259	0.0843721	0.76178	ns	1.47858
HMGCL	0.2807	0.3317	1.9943	2.5795	2.32905	0.000499062	up	6.91718	6.02825	6.46328	13.6195	10.82	11.0196	0.845823	0.00521121	ns	1.48323
ZNF394	0.693	0.6307	1.8248	3.0347	1.31214	0.0372914	up	4.42267	5.35778	5.42932	4.53846	5.09962	3.99695	-0.180436	0.597908	ns	1.49258
WDR91	0.1406	0.1464	0.5534	1.7448	2.44788	0.0131845	up	3.16315	3.42581	3.02714	7.69812	5.34955	5.9488	0.95383	0.00324989	ns	1.49405
ELOC	1.2679	1.1345	3.3883	4.2261	1.09465	0.017375	up	16.5936	13.2425	17.2848	10.517	13.1864	12.5128	-0.399424	0.222596	ns	1.49407
RANBP3	0.5187	0.7751	2.6131	2.145	1.29649	0.0283605	up	10.4336	10.1688	11.5062	9.32968	10.1607	8.92204	-0.198146	0.513029	ns	1.49464
DNAJB2	0.601	0.2906	2.0496	1.7398	1.5155	0.0442324	up	6.71668	9.20105	8.71468	9.90232	8.95703	6.44752	0.0161927	0.966709	ns	1.49931
ATP5MC2	1.3038	1.3042	7.4748	5.2061	1.69953	0.00100283	up	27.9334	18.0721	19.3142	28.1627	16.6526	31.9421	0.199946	0.624173	ns	1.49959
TNIP1	5.5446	5.0683	21.8287	26.0629	1.6036	2.59559e-05	up	79.9949	117.406	107.323	107.282	145.625	77.2077	0.102779	0.817535	ns	1.50082
PLEKHO1	2.886	3.7891	13.0935	18.7246	1.68369	0.00210656	up	11.9551	14.1045	15.0183	14.8329	18.8898	13.4691	0.182179	0.615339	ns	1.50151
ARFGEF2	0.2679	0.3818	1.2625	1.4581	1.4906	0.0121301	up	8.17432	9.1834	6.72998	8.29384	7.4011	8.61004	-0.0154005	0.960899	ns	1.506
SPPL2B	0.1893	0.2745	0.8068	1.1741	1.52296	0.0472763	up	5.06806	4.32491	5.22158	5.54157	4.04617	5.46835	0.0154571	0.960677	ns	1.50751
SIAE	0.1086	0.1681	1.4819	0.6289	2.33636	0.0113614	up	5.53696	4.09309	4.96626	8.42984	8.83257	9.0451	0.828519	0.00691735	ns	1.50784
ARHGAP30	60.8629	59.3873	217.647	242.676	1.36438	5.46832e-06	up	99.8907	140.087	137.094	100.521	156.461	86.6478	-0.145418	0.742261	ns	1.5098
NKG7	7.8135	6.8181	30.8723	27.5849	1.42227	0.00152322	up	73.3146	78.0707	77.9895	77.2279	71.333	71.1293	-0.0875442	0.758986	ns	1.50982
BCL2L13	0.1604	0.2215	0.7813	0.9474	1.60369	0.0338439	up	11.4557	10.8657	11.2932	12.221	12.0446	12.1523	0.0916438	0.73859	ns	1.51205
FLVCR2	0.3932	0.553	2.7431	1.774	1.66871	0.0156146	up	5.56486	4.97304	5.36553	5.52914	5.90414	6.60336	0.155415	0.59902	ns	1.5133
GADD45GIP1	147.241	162.617	381.525	478.037	0.901392	0.0236426	up	100.978	94.8181	142.309	67.6015	99.4881	55.5014	-0.612393	0.164831	ns	1.51379
ZNHIT6	12.6482	12.1206	32.8104	41.1912	1.00947	0.00994756	up	9.16058	5.68704	9.95326	3.78017	8.40666	5.33413	-0.508127	0.307241	ns	1.5176
REPS1	0.2742	0.1944	0.9351	0.9072	1.4025	0.0339096	up	7.64283	7.72476	7.47456	7.23928	6.60985	7.6364	-0.115516	0.674024	ns	1.51802
PSMD4	17.2555	18.0896	80.7442	70.1609	1.51575	1.48079e-07	up	97.6486	105.277	120.485	108.372	129.971	87.5652	-0.00448736	0.990213	ns	1.52024
SRP68	0.9822	1.2438	4.0877	4.7392	1.41346	0.0039838	up	23.3343	22.2432	22.8745	21.3568	23.336	19.7064	-0.107643	0.719758	ns	1.5211
GNB1	0.3693	0.545	1.7401	1.7685	1.36193	0.0220013	up	40.4875	42.8029	42.249	36.0021	42.2473	35.5463	-0.161452	0.600906	ns	1.52338
RFX8	2.1969	1.3975	10.1048	6.4554	1.62355	0.010221	up	11.3892	8.97225	11.4117	10.5039	10.622	13.5546	0.0995953	0.755858	ns	1.52395
TYROBP	9.4822	10.2915	88.2716	73.6281	2.45399	4.42302e-10	up	250.465	250.206	243.237	580.825	434.226	427.314	0.929636	0.0031588	ns	1.52435
SLC26A6	0.3856	0.4261	1.2915	2.0502	1.47426	0.0322885	up	18.9043	22.2376	22.1977	21.798	22.0171	18.1062	-0.0548849	0.865635	ns	1.52914
ILRUN	2.5454	2.2748	10.0292	11.0054	1.55344	0.000128824	up	37.0591	39.3772	37.4434	41.4708	39.1993	36.626	0.0189868	0.947559	ns	1.53446
DDX5	2.4694	2.242	6.7504	6.1588	0.878129	0.0105541	up	62.5212	49.049	66.3335	29.7726	43.7725	40.5361	-0.658116	0.0700216	ns	1.53624
EVI2B	2.5548	3.0468	13.4328	14.4401	1.73977	0.000289146	up	99.2837	98.709	85.3659	113.266	80.8152	140.454	0.203262	0.558362	ns	1.53651
TRAF3IP1	5.8582	6.5841	16.5412	22.0249	1.06237	0.021229	up	3.13125	4.18845	4.67274	2.15703	4.05229	2.55854	-0.475904	0.296472	ns	1.53827
NBR1	0.5221	0.5452	2.4036	2.6772	1.67777	0.00082425	up	17.3619	17.5622	18.731	18.1152	24.2659	17.3193	0.138762	0.692367	ns	1.539
GMFG	49.8229	52.5778	225.336	260.96	1.67555	1.33854e-06	up	146.509	113.066	137.639	150.954	147.683	143.749	0.134674	0.650095	ns	1.54087
TPM4	4.0706	3.9223	13.7254	9.0331	0.925988	0.035072	up	40.6957	46.6663	43.7746	23.3821	32.2277	31.3325	-0.615497	0.0679341	ns	1.54149
LRPAP1	0.7279	0.3447	3.0396	4.4845	2.24975	0.00312499	up	29.0995	26.3503	29.6432	48.5312	50.8971	41.2929	0.707518	0.0226683	ns	1.54223
GCAT	3.841	3.3911	12.4589	14.5037	1.3275	0.00432283	up	6.78698	3.9986	6.80138	4.95791	4.97793	5.45794	-0.214963	0.578197	ns	1.54247
EXOC3	0.9673	0.7483	4.1238	4.9785	1.83858	0.000226487	up	40.2384	49.817	42.8276	57.1173	58.0045	49.4124	0.285377	0.375225	ns	1.5532
KDM4C	0.187	0.148	0.8698	0.9141	1.84084	0.00604551	up	11.05	13.3245	11.4256	14.1589	17.7301	12.2894	0.286293	0.4301	ns	1.55454
NDUFV2	4.0141	2.5667	10.4881	15.2619	1.40478	0.0256383	up	48.2977	40.033	46.8875	44.5154	36.7619	42.6253	-0.15172	0.597157	ns	1.5565
TNFSF13B	3.041	5.0488	29.108	20.1699	2.01993	0.000965505	up	19.7416	20.3767	17.5071	27.7998	25.6825	27.3673	0.462807	0.105252	ns	1.55712
CSF1R	0.2044	0.0659	1.1621	0.8455	2.32154	0.0233708	up	14.5404	17.4131	13.5305	32.1993	23.877	22.4016	0.760421	0.0306737	ns	1.56112
PSMD13	4.6837	8.0036	20.4834	22.3758	1.17914	0.0444065	up	22.9313	18.9825	24.7722	16.3383	18.3886	17.04	-0.386116	0.218873	ns	1.56526
SNAPC4	0.4201	0.2934	1.194	1.9305	1.56795	0.0295228	up	4.9598	3.81811	5.52707	4.80194	5.22359	4.47733	-0.000122665	0.999714	ns	1.56807
MED29	1.0973	1.0168	4.8727	5.1052	1.66519	0.00104097	up	17.6674	20.0721	18.3948	21.5136	19.4814	19.9229	0.0915892	0.752703	ns	1.5736
ADSL	0.3479	0.5887	1.792	1.5586	1.25684	0.0453033	up	1.30795	0.825847	1.47581	0.929494	1.09077	0.91998	-0.317721	0.428896	ns	1.57456
ATP5MJ	11.153	8.4982	41.1919	38.0475	1.43717	0.000164482	up	47.298	43.0085	47.8902	38.3445	47.9694	40.8492	-0.138515	0.660124	ns	1.57568
SLC16A3	1.5773	1.176	5.4279	8.8023	1.80747	0.00334183	up	27.4041	22.3855	26.1459	33.0101	26.2242	31.369	0.228232	0.431768	ns	1.57924
PREB	6.0109	6.9746	23.7612	25.9888	1.36351	0.000437166	up	19.1024	13.2366	18.5576	16.2877	14.3123	13.8471	-0.215939	0.519378	ns	1.57945
GPAT4	3.051	3.4632	11.9697	13.9891	1.42197	0.000337698	up	21.1297	19.0181	22.3356	19.2573	17.9118	19.8229	-0.158127	0.569338	ns	1.5801
FBH1	0.4732	0.6355	2.2416	2.827	1.61947	0.00700322	up	8.01353	6.37769	8.17733	7.7818	8.24784	7.49656	0.0393629	0.899883	ns	1.58011
CALR	51.553	53.7254	163.161	165.796	1.06885	5.56053e-05	up	1410.18	1314.6	1608.61	827.176	1321.83	911.158	-0.512974	0.185987	ns	1.58182
PLIN3	26.7859	25.1569	108.727	96.7307	1.40692	1.25519e-07	up	67.2477	90.2679	81.0091	75.1461	80.0369	59.1868	-0.174979	0.627983	ns	1.5819
DRAP1	5.4021	6.6034	27.3749	16.0182	1.26612	0.0278024	up	42.0904	34.3451	52.5921	33.2254	41.9373	29.4013	-0.318294	0.410906	ns	1.58442
ABHD8	0.5683	0.8635	5.1913	4.7004	2.20747	0.00157022	up	2.99175	5.22135	3.43963	8.74887	4.44308	5.1142	0.621861	0.192172	ns	1.58561
THOC5	0.4679	0.5386	1.8996	2.2114	1.4567	0.00792193	up	8.51734	7.86549	9.34443	7.61308	9.03616	7.18643	-0.129185	0.692605	ns	1.58588
FAM43A	0.6676	1.6676	5.929	7.1322	1.90556	0.0222558	up	4.54094	4.51138	5.29879	6.22649	5.81749	6.19228	0.319288	0.298089	ns	1.58627
THOC1	1.0836	1.2154	5.8204	4.3917	1.56953	0.000449319	up	15.1517	14.7866	17.1966	13.0028	18.8923	14.9969	-0.0243574	0.945105	ns	1.59389
PIM3	1.118	1.3126	8.5105	3.9629	1.76831	0.0188742	up	19.9392	20.8224	19.5392	27.4288	19.3542	22.5802	0.174338	0.577505	ns	1.59397
AKT1	0.0961	0.1549	0.8879	0.4638	1.83736	0.0302801	up	7.57627	6.78751	8.27214	10.2265	8.00129	9.0306	0.241671	0.420398	ns	1.59568
USF2	0.8479	1.7764	5.8739	7.3055	1.75225	0.0179507	up	35.1774	41.3451	44.5002	48.3527	53.5873	34.2545	0.1539	0.687633	ns	1.59835
STAC3	3.0218	3.0031	16.4607	21.1758	2.07334	2.61892e-05	up	44.2896	45.2723	52.3263	70.1497	72.6007	56.5761	0.470783	0.155092	ns	1.60256
ATF6B	0.8706	1.4498	9.2783	3.2003	1.82691	0.0484494	up	35.0641	36.5501	35.1538	47.0534	34.8363	44.8089	0.216311	0.462965	ns	1.6106
CRLF3	0.16	0.2707	2.3873	0.8271	2.30045	0.0260354	up	5.09721	6.65519	4.91341	10.1769	8.60018	8.62039	0.68978	0.0425141	ns	1.61067
TMEM256	1.3157	1.7811	20.1925	11.971	2.78858	0.000479537	up	1.35945	1.65564	1.64212	4.60922	2.82891	3.11599	1.17791	0.0137208	up	1.61067
NFATC1	0.4258	0.6551	2.888	3.6822	2.03018	0.0009009	up	3.8198	3.44371	3.42653	5.3096	3.93463	5.31739	0.417982	0.168148	ns	1.6122
GSTK1	0.7081	0.7652	2.841	4.1341	1.6746	0.00759853	up	29.5508	25.6672	29.5623	30.7526	28.372	30.8352	0.0609498	0.825772	ns	1.61365
FOXN3	5.9639	4.5191	19.32	23.5582	1.46387	0.000947676	up	11.0343	12.1338	10.2229	11.1559	8.96581	10.4421	-0.15633	0.597054	ns	1.6202
FES	3.0492	2.1406	10.1499	22.8024	2.11142	0.00828364	up	35.8356	30.8068	32.7198	52.554	42.6999	46.553	0.48819	0.0868166	ns	1.62323
AMZ2	0.3059	0.4272	1.449	2.5302	1.87286	0.0167933	up	7.39823	7.44906	6.4747	8.88978	8.00539	8.85439	0.246193	0.393545	ns	1.62667
COMMD6	0.4839	0.3509	1.2892	3.752	2.04168	0.0452297	up	37.9948	28.9419	31.2669	45.859	37.416	49.961	0.412988	0.178105	ns	1.62869
RPS7	1.2381	1.1971	4.3306	6.3017	1.55925	0.00463879	up	140.897	129.592	131.069	129.388	128.193	130.619	-0.0719695	0.789716	ns	1.63122
CCT8	3.2046	4.8258	19.0365	11.9495	1.36002	0.0248449	up	265.159	250.343	233.953	205.155	190.737	236.664	-0.272489	0.328449	ns	1.63251
VAC14	0.1909	0.3282	0.9042	1.8421	1.83789	0.035644	up	5.33276	6.05723	5.14122	6.93929	6.05294	6.37952	0.201999	0.498404	ns	1.63589
CLEC16A	0.4196	0.2705	1.7293	1.2727	1.54362	0.0110774	up	3.09766	2.60599	2.79323	2.69508	2.6657	2.72301	-0.0953397	0.741352	ns	1.63896
PAF1	10.1616	13.22	56.7092	29.2898	1.28785	0.0421758	up	74.5551	96.1593	107.507	67.0634	99.6706	52.9145	-0.351884	0.429463	ns	1.63973
PHF10	1.0856	1.3051	4.1277	6.1885	1.54122	0.00825894	up	35.4192	32.0497	32.9192	30.2785	30.8544	34.1183	-0.100454	0.713985	ns	1.64168
ZNF76	0.0776	0.1501	0.662	0.9633	2.26033	0.015837	up	3.83273	3.14805	3.74851	6.89953	4.65384	5.19745	0.618443	0.0672926	ns	1.64189
PDAP1	18.5644	17.7176	53.1892	76.7755	1.2743	0.00864188	up	81.4789	75.5719	106.445	48.1351	108.328	47.6197	-0.367642	0.479489	ns	1.64194
SCUBE1	0.333	0.574	1.8518	1.6767	1.37828	0.0291513	up	7.12116	7.09568	7.49955	6.06962	6.05649	6.26836	-0.264644	0.340007	ns	1.64292
HADHA	2.8773	2.1161	7.9472	15.084	1.6465	0.019379	up	103.97	104.655	104.5	105.262	110.224	102.887	0.00184711	0.994773	ns	1.64466
VILL	0.0821	0.1587	0.5831	0.7919	1.93766	0.041881	up	1.9032	1.23352	1.4286	2.1522	1.71107	1.78812	0.289501	0.424334	ns	1.64816
CDC37	23.0793	20.8659	81.9086	83.0392	1.33445	3.06124e-06	up	248.279	266.479	329.965	210.212	298.635	174.905	-0.31585	0.443635	ns	1.6503
S100A8	0.985	0.5714	5.8785	17.9229	3.38586	0.00290421	up	0.746298	1.44598	1.03519	3.68438	3.46534	3.8255	1.73535	0.00025423	up	1.65051
TUT1	0.446	0.575	1.9012	2.6641	1.58942	0.0286193	up	2.21867	1.36836	2.06696	1.72123	1.88872	1.90116	-0.0632238	0.869205	ns	1.65264
YJU2B	0.8716	0.6848	4.1801	4.0552	1.83024	0.00203242	up	11.726	13.1765	13.383	16.3989	14.5874	12.9527	0.174535	0.584184	ns	1.6557
FKBP8	9.8997	10.9572	59.9871	57.1638	1.91298	1.17161e-09	up	126.09	152.06	153.637	191.443	186.929	144.21	0.254111	0.460006	ns	1.65887
CCS	2.2124	1.9808	12.2262	23.0437	2.51147	0.000362247	up	16.4813	15.4666	20.1307	34.0573	36.1167	24.9171	0.851556	0.0211975	ns	1.65991
TMEM63B	0.4363	0.3835	1.1837	2.9527	1.77814	0.048175	up	9.31683	11.1749	9.44501	12.8473	9.22604	11.047	0.11613	0.720098	ns	1.66201
SELPLG	1.3112	1.3283	8.7841	10.3291	2.28428	9.33693e-06	up	79.7184	74.5988	68.2086	151.874	87.5674	108.332	0.613801	0.0869982	ns	1.67048
SLC38A10	0.3996	0.8586	3.0282	3.4885	1.79489	0.0163245	up	19.7321	20.4994	23.9425	24.4689	25.6206	20.6706	0.120739	0.711151	ns	1.67415
VEGFB	1.4255	2.1538	11.7744	12.1594	2.1633	0.0002086	up	15.312	17.5955	18.4939	26.477	27.7764	18.7791	0.487487	0.188089	ns	1.67581
RPS2	11.0985	14.6405	61.7272	72.9525	1.81409	7.12597e-05	up	668.748	725.831	658.573	847.163	688.149	767.464	0.137218	0.630371	ns	1.67687
TNNT1	7.9517	6.2472	37.7831	38.0238	1.84376	3.19101e-06	up	30.6958	52.3176	44.752	43.8206	73.5842	26.5607	0.166307	0.762131	ns	1.67745
RPS9	2.0798	1.4196	5.5632	13.3235	1.87824	0.0258976	up	112.614	120.834	112.937	153.611	125.821	125.803	0.200359	0.49779	ns	1.67788
ATF4	40.2355	37.0219	188.422	142.786	1.51967	9.66566e-06	up	323.002	413.701	406.861	366.089	395.783	273.234	-0.162458	0.661218	ns	1.68213
MYL6	20.5115	17.7619	98.6047	98.9385	1.7941	7.48423e-10	up	126.666	139.537	158.53	138.561	194.954	127.54	0.105058	0.784065	ns	1.68905
RPL22	5.1546	4.2202	17.6435	26.6077	1.67444	0.00206761	up	31.8513	28.4463	31.7214	30.1252	27.394	35.1963	-0.01733	0.951404	ns	1.69177
BTG1	2.386	1.643	12.1754	7.7746	1.72655	0.00261073	up	25.8111	22.3795	21.5984	25.5225	19.9976	27.312	0.032581	0.913305	ns	1.69397
ANKRD24	0.5822	0.2252	3.1439	5.6182	2.88473	0.00202946	up	1.20312	1.00397	1.59352	3.27257	3.414	2.09583	1.1895	0.00619928	up	1.69523
ZNF251	0.174	0.1682	2.0764	0.7194	2.43657	0.0149381	up	0.93461	1.37416	1.03982	3.1089	1.32604	1.25238	0.740652	0.160646	ns	1.69592
ITGAX	0.1488	0.3358	2.4321	1.6413	2.48144	0.00266289	up	15.6678	18.2509	14.5992	34.736	22.0357	28.5379	0.78128	0.0232213	ns	1.70016
GSDMD	0.4142	0.3338	2.2072	2.855	2.19056	0.000878375	up	4.83839	4.7657	5.47563	8.48478	6.67922	6.35976	0.48941	0.133807	ns	1.70115
ERGIC3	1.0247	1.1607	7.6135	3.6324	1.77229	0.0093731	up	32.4182	31.2331	32.3766	36.4536	34.1638	31.5759	0.0673427	0.814035	ns	1.70495
UFSP2	0.8214	0.5498	5.9256	2.0904	1.9561	0.0346823	up	10.4232	9.73928	10.0229	13.2239	11.6703	11.5515	0.248237	0.395711	ns	1.70786
TSNARE1	0.6472	0.5867	2.9316	4.1823	1.96006	0.00188547	up	19.2259	17.4621	18.7463	27.3328	18.5411	21.2291	0.248507	0.436409	ns	1.71155
R3HCC1L	0.4915	0.3327	1.8858	2.0327	1.67914	0.0236385	up	18.35	24.2586	21.3574	21.202	22.7208	19.6022	-0.0343196	0.917988	ns	1.71346
ERP29	24.8109	22.0425	115.096	104.989	1.6559	2.15386e-09	up	234.385	237.435	294.664	214.72	317.809	210.168	-0.0576615	0.882275	ns	1.71356
RPS26	21.2879	16.4508	66.3326	64.7032	1.22247	0.0010643	up	52.7945	41.4185	49.1391	36.8535	26.3192	40.2513	-0.501134	0.126716	ns	1.7236
NOL6	0.3221	0.2831	1.7477	1.0899	1.64665	0.0200283	up	4.13489	3.05014	4.15475	3.65988	3.34827	3.91124	-0.0787079	0.8073	ns	1.72535
CFL1	7.8706	5.8164	21.0504	19.5548	0.99477	0.0130709	up	75.0344	56.0264	78.1505	33.1392	46.6492	47.9105	-0.731622	0.044363	ns	1.72639
G6PD	0.2774	0.3017	1.3303	2.2944	2.08017	0.00791932	up	13.1123	12.6774	11.8665	19.301	13.0125	16.6861	0.350642	0.265458	ns	1.72953
CLEC11A	33.5259	37.3042	88.2762	126.417	1.03194	0.0363062	up	464.668	338.033	528.135	195.733	353.79	273.223	-0.704459	0.100385	ns	1.7364
OSBPL5	0.2584	0.3179	1.4018	2.0398	2.00836	0.00319446	up	9.48856	9.31797	9.21058	11.0031	11.959	11.3583	0.269937	0.345607	ns	1.73843
HINFP	0.3383	0.3615	1.8217	1.7672	1.78216	0.000681475	up	4.4151	4.15727	4.88872	4.77838	5.04616	4.25034	0.0429742	0.891178	ns	1.73919
WDFY4	0.6543	0.6699	3.4456	1.9101	1.42871	0.0140851	up	6.03131	4.73102	5.47776	4.60098	4.04982	4.64864	-0.312498	0.282756	ns	1.74121
PRPF19	1.5032	1.2791	5.6394	4.2274	1.2473	0.0246545	up	39.1818	25.4105	38.2537	21.6713	23.7998	28.6514	-0.495756	0.164395	ns	1.74305
RHOA	0.8401	1.766	6.2289	5.2873	1.55942	0.0310531	up	43.1391	38.049	36.7838	38.0424	25.4535	42.5276	-0.188129	0.578776	ns	1.74755
HCK	1.9357	2.0919	16.0182	15.5394	2.3937	9.85582e-09	up	46.0974	47.8588	43.4925	81.06	66.5997	71.2159	0.644569	0.0244839	ns	1.74913
EIF2B5	3.9719	3.5578	13.816	17.5347	1.48894	0.000435079	up	18.4884	16.2256	22.9852	15.7126	19.5277	13.3999	-0.260755	0.490576	ns	1.7497
LCP2	0.9518	1.2188	4.6059	5.3193	1.61882	0.00112497	up	33.419	35.0769	30.8978	29.5019	29.9676	32.7519	-0.13405	0.634205	ns	1.75286
LGALS9	0.6143	0.3861	2.3571	1.7785	1.47111	0.02635	up	8.90777	6.56026	7.90958	7.35927	5.25351	6.95456	-0.282091	0.388286	ns	1.7532
PFKP	1.6707	1.5282	7.4112	7.9367	1.68956	9.50641e-06	up	27.2858	24.6461	25.5831	25.6784	24.8454	24.7992	-0.0642835	0.814333	ns	1.75385
TMBIM1	0.5514	0.5332	3.2322	4.5608	2.27711	0.000200482	up	13.9582	14.7926	11.9754	22.3757	17.7496	19.1472	0.514635	0.0952137	ns	1.76247
PPP4C	1.9909	1.3662	10.1299	5.5775	1.64236	0.0149095	up	33.0009	36.6354	38.9377	34.319	37.8468	29.1108	-0.120454	0.717969	ns	1.76281
UBXN1	7.14	6.3007	26.8919	26.6614	1.42028	6.3758e-05	up	94.2086	114.536	140.543	80.9191	133.393	62.2196	-0.343511	0.47464	ns	1.76379
ZNF330	1.7303	1.5392	6.7861	8.5869	1.6638	0.00230689	up	37.972	33.5784	44.622	33.5124	45.0481	30.4215	-0.105847	0.778876	ns	1.76965
RPLP0	14.3038	11.3627	57.7883	59.7011	1.62224	5.35645e-06	up	557.087	651.937	573.306	589.752	530.69	513.233	-0.151276	0.612411	ns	1.77352
COA5	0.7005	0.739	2.715	6.0578	2.04743	0.0151063	up	14.1036	12.5774	15.5413	15.5037	18.4854	17.7672	0.270796	0.390313	ns	1.77663
GRK6	0.4834	0.3895	1.7173	2.3324	1.64633	0.0181728	up	13.6523	10.1524	14.9642	11.828	11.811	12.288	-0.132432	0.686404	ns	1.77876
LAS1L	1.8034	1.7303	5.2446	5.4925	1.02966	0.00275748	up	9.91372	6.2939	12.3881	3.49874	8.01997	5.56217	-0.750443	0.143074	ns	1.7801
MAP4K4	40.144	41.0879	115.948	128.567	1.01709	0.000664629	up	19.1188	23.939	24.3547	10.9331	17.5723	11.6102	-0.763185	0.059717	ns	1.78027
FBRSL1	0.4485	0.253	2.1508	1.5456	1.82102	0.0071091	up	4.66585	3.69686	4.52315	4.95946	4.14546	4.34569	0.0389401	0.898568	ns	1.78208
R3HCC1	1.0011	0.968	3.9831	4.968	1.61383	0.00842952	up	30.5468	36.6005	39.7173	31.3834	41.3509	23.2018	-0.169102	0.684581	ns	1.78293
ATP5PF	2.3589	1.5206	5.9592	11.562	1.61713	0.0384705	up	53.0781	40.7682	54.4047	43.2371	45.6799	45.1882	-0.165891	0.593539	ns	1.78302
MTA1	0.4535	0.804	3.0076	2.2925	1.49017	0.0269107	up	12.3399	12.9818	13.3567	12.5818	8.96333	10.6096	-0.295314	0.338223	ns	1.78548
CD44	1.0715	1.3758	5.9908	6.9014	1.82321	7.954e-05	up	30.5215	33.7638	28.212	34.6428	28.7722	33.3803	0.0366337	0.89994	ns	1.78657
SDHA	0.3025	0.234	1.0317	1.4179	1.624	0.0153374	up	1.11829	1.1984	1.48374	1.23339	1.0052	1.21316	-0.164609	0.631194	ns	1.78861
HNRNPM	31.3894	29.8681	66.9076	65.5539	0.537677	0.0285553	up	127.436	124.396	159.223	38.9461	77.2119	57.5753	-1.25461	0.00373385	down	1.79228
CANT1	0.1985	0.2687	0.846	1.6415	1.84666	0.0424872	up	18.9607	18.3276	19.0071	20.6097	19.1628	19.5522	0.0510866	0.852702	ns	1.79557
SNX11	0.1699	0.3285	1.0863	1.5807	1.84549	0.041473	up	4.03683	3.10242	4.30994	4.41269	3.98435	3.58044	0.043794	0.898943	ns	1.8017
UPF1	0.4126	0.3609	1.5913	2.4375	1.8154	0.00407331	up	14.852	14.2836	15.8217	15.6953	15.5906	14.8049	0.0130653	0.963346	ns	1.80233
IDNK	0.0968	0.3742	2.0624	3.6014	3.01183	0.0111498	up	0.966402	0.43967	0.858034	1.49371	1.79667	2.06233	1.20928	0.012751	up	1.80255
SLC43A3	1.0491	1.0145	5.3008	3.0533	1.43183	0.0178812	up	19.6727	14.8861	17.714	13.5201	12.4559	15.1472	-0.371084	0.216188	ns	1.80291
RTRAF	0.6566	0.4096	1.7155	3.0657	1.60565	0.0321218	up	16.2304	13.5776	14.1492	13.3492	12.2953	13.2823	-0.199055	0.475371	ns	1.80471
PCIF1	0.1664	0.1609	1.6554	0.6883	2.25035	0.0359872	up	6.19021	4.61488	5.26549	8.69558	6.23466	7.27822	0.444542	0.182831	ns	1.8058
TLE5	2.1454	1.9448	9.4317	9.8429	1.66318	2.03859e-05	up	18.7146	14.8925	17.3844	16.3906	13.268	17.3541	-0.144416	0.628728	ns	1.80759
C1orf54	7.0484	5.3454	21.7993	37.7228	1.70257	0.00977709	up	18.2778	25.6031	22.4688	23.51	22.0158	16.9542	-0.111225	0.76635	ns	1.8138
NET1	2.0641	2.2097	6.128	7.3167	1.08139	0.0165626	up	8.91138	9.75274	11.5851	4.70522	6.95216	6.77367	-0.74077	0.0460636	ns	1.82216
PLEKHH3	1.0598	0.53	4.2063	5.8941	2.10526	0.00449337	up	4.09042	4.5218	4.39285	6.08627	4.85711	5.12343	0.279239	0.368852	ns	1.82602
NUDT16	0.2497	0.169	1.5968	1.549	2.33745	0.000679807	up	4.60965	4.72198	5.15043	7.12412	7.32115	6.52871	0.511147	0.0919531	ns	1.82631
PUF60	1.102	1.1544	6.1661	2.8484	1.40711	0.0393455	up	15.6799	13.498	20.0879	12.6503	14.4273	10.1458	-0.420034	0.268874	ns	1.82714
AGAP4	0.3274	0.0528	1.6281	1.3538	2.40665	0.0482145	up	0.939542	1.44938	1.36188	2.13808	1.65296	1.91233	0.578766	0.147262	ns	1.82788
UTP18	1.948	2.1976	11.0728	5.908	1.44569	0.0226532	up	34.4183	28.6213	37.9409	23.0754	28.6208	26.6966	-0.385881	0.240584	ns	1.83157
MORF4L2	1.3257	0.9614	3.3908	6.8531	1.60469	0.0419969	up	96.1997	96.1503	86.0135	84.242	79.2246	78.1742	-0.2279	0.419396	ns	1.83259
MRPS25	0.4122	0.3986	1.8799	1.1101	1.29745	0.0205406	up	9.11258	6.4437	10.4721	4.88945	6.84864	6.41593	-0.537524	0.162709	ns	1.83498
MED15	0.5583	0.4581	1.5868	4.6181	2.05784	0.0255424	up	12.604	15.1573	13.0087	19.8304	14.3028	14.3446	0.221723	0.512161	ns	1.83612
MAN2A2	0.4494	0.2608	2.3759	2.6766	2.26286	0.000315784	up	15.1512	14.3778	15.4466	21.2636	20.504	19.4319	0.421749	0.134044	ns	1.84111
TMEM11	0.7223	0.9312	3.0792	3.651	1.45055	0.0405613	up	9.12142	7.04118	8.40852	6.1233	6.7453	6.12011	-0.396151	0.22332	ns	1.8467
AMY2B	0.2109	0.1359	0.5993	1.8411	2.26462	0.0308385	up	6.70592	10.131	7.85713	12.0548	11.0372	10.4432	0.41341	0.244846	ns	1.85121
TFCP2	2.8154	2.316	13.0768	11.2957	1.67156	4.24677e-05	up	17.5692	15.6865	16.4233	15.2069	12.977	16.4995	-0.180366	0.523889	ns	1.85193
BST2	23.9126	14.9523	91.7468	97.5748	1.71447	0.000920225	up	149.121	138.193	180.324	120.212	183.531	124.664	-0.1388	0.722065	ns	1.85327
RAB3D	1.0409	0.9678	4.2669	8.4443	2.10133	0.00390368	up	21.6484	25.8754	21.21	25.4239	23.5938	34.513	0.247364	0.457859	ns	1.85397
PPP5C	1.0399	1.0773	3.7998	3.1742	1.14102	0.0109164	up	16.9011	13.0248	17.1095	8.61477	9.99348	10.4959	-0.714793	0.0255077	ns	1.85581
ANPEP	0.4174	0.2354	1.6311	3.5963	2.44683	0.00767357	up	4.14501	4.29188	3.58724	7.19758	4.62321	6.65604	0.590386	0.083656	ns	1.85644
ZMYM4	0.4885	0.6011	3.5969	1.4692	1.6226	0.03938	up	17.68	21.141	15.9924	15.6554	15.0595	16.7952	-0.23443	0.449582	ns	1.85703
ARNT	0.4083	0.2632	1.8567	3.0395	2.30487	0.00206966	up	21.6282	27.6022	19.8564	32.1632	31.0986	32.0522	0.437042	0.17864	ns	1.86782
SCYL2	0.4228	0.3407	1.6022	1.1658	1.27919	0.0402006	up	6.70679	6.82314	5.81718	3.6891	3.55833	5.90799	-0.590131	0.106138	ns	1.86932
GEMIN6	0.6034	0.5057	1.8865	2.4956	1.41376	0.0311303	up	3.54692	2.46078	3.92418	1.87506	3.18457	2.28654	-0.458323	0.28886	ns	1.87209
ZSWIM7	1.7147	1.7907	11.1111	10.2116	2.02765	1.56342e-05	up	11.1735	8.43903	12.3674	9.95726	14.4789	11.468	0.149002	0.696712	ns	1.87865
PITPNC1	0.1123	0.1955	1.7241	0.6504	2.34889	0.0162288	up	13.3482	16.8456	14.0871	20.4842	23.1435	18.5701	0.468852	0.165017	ns	1.88004
TUBB4B	2.4126	3.4993	16.8971	16.0356	1.89859	0.000303244	up	56.9187	40.9909	60.6469	51.7495	55.0729	55.4231	0.0123322	0.970322	ns	1.88625
TOMM40L	2.7733	2.1144	7.9576	11.6899	1.44234	0.0128201	up	2.57156	1.13716	1.87428	1.40917	1.51155	1.2378	-0.445407	0.333588	ns	1.88775
FBL	4.9257	3.8897	18.8986	13.241	1.28605	0.00997832	up	112.022	95.1253	120.525	67.9251	81.1941	69.3696	-0.602913	0.0606961	ns	1.88897
CD47	0.1492	0.1031	1.454	0.5289	2.38415	0.0143927	up	15.8724	15.1999	14.9124	21.6872	19.2909	25.1403	0.4947	0.0794196	ns	1.88945
ARPC3	9.8573	7.1766	53.146	51.0776	2.04	5.71929e-07	up	176.837	202.111	203.622	199.29	257.103	198.21	0.150341	0.659232	ns	1.88966
TARS2	0.6549	0.4644	3.3504	3.2502	1.98752	0.00135945	up	8.0149	6.62345	7.95875	7.38839	8.70474	8.41686	0.0941661	0.763808	ns	1.89336
RTL5	2.0099	1.5901	6.3873	7.4054	1.36781	0.00401767	up	2.17736	3.57656	3.19262	1.65989	2.96427	1.69627	-0.528538	0.266913	ns	1.89635
STK10	0.7285	0.6282	2.8537	5.781	2.11096	0.00386777	up	31.232	39.8453	36.6381	42.0894	49.7575	34.6713	0.214142	0.557426	ns	1.89682
TBXAS1	0.2519	0.1624	0.9545	2.0835	2.31829	0.0112911	up	13.6015	18.1479	15.269	22.3105	21.6367	20.0976	0.41986	0.197126	ns	1.89843
COQ9	0.5689	0.8645	2.0789	5.5462	1.85215	0.0477017	up	10.7492	9.60249	12.9069	9.67592	13.0666	9.81678	-0.0482538	0.894745	ns	1.9004
GRAMD1B	0.2586	0.125	1.0523	1.1667	1.96537	0.0069294	up	1.94726	1.81193	1.76431	1.76926	1.97589	2.1268	0.0622312	0.83527	ns	1.90314
ENO2	0.287	0.1586	1.573	1.8651	2.38164	0.00410738	up	29.286	40.5136	29.2477	55.394	42.7935	42.4703	0.476946	0.182056	ns	1.90469
ZDHHC7	0.3552	0.1717	1.8929	2.2035	2.39317	0.00420196	up	20.6598	24.6614	22.0497	33.9036	32.1546	30.095	0.488157	0.109199	ns	1.90502
MRPL51	6.3227	7.2142	32.3449	31.378	1.65815	5.05072e-05	up	88.7589	73.6387	86.4292	66.7488	77.4871	67.9811	-0.248573	0.421213	ns	1.90673
TRIR	14.7269	14.499	71.9138	49.2777	1.46919	0.00074222	up	326.643	351.586	420.063	257.319	347.91	212.054	-0.438724	0.269061	ns	1.90791
TPI1	4.0954	6.5372	28.2671	24.1959	1.72082	0.00159452	up	318.953	288.985	318.767	276.769	266.196	284.505	-0.187773	0.485309	ns	1.90859
NDUFS5	90.0011	89.5037	341.353	364.263	1.4014	3.80647e-06	up	330.38	222.565	332.313	195.974	221.931	212.236	-0.509009	0.13952	ns	1.91041
ZBTB17	0.5795	1.0007	4.2354	3.2528	1.65953	0.0140218	up	10.3221	11.7203	13.2697	10.8148	11.2064	8.03896	-0.25286	0.485531	ns	1.91239
MEF2D	0.8567	0.7215	3.4166	2.0573	1.21091	0.0419067	up	44.726	36.1478	39.4117	26.7553	19.1224	29.675	-0.702418	0.0304038	ns	1.91333
NDUFA1	5.8367	6.45	40.878	24.1384	1.81771	0.00575023	up	156.079	106.672	145.556	125.999	130.383	131.12	-0.0959837	0.768757	ns	1.9137
NQO1	0.5317	0.914	5.2888	2.4432	1.82448	0.0321369	up	2.21779	1.52809	1.94033	1.96434	1.50114	1.93076	-0.0915813	0.804537	ns	1.91606
CHD1L	4.2441	3.433	11.482	20.9274	1.51731	0.0208779	up	27.7584	19.7275	28.7499	14.2717	23.1318	21.0688	-0.398985	0.316026	ns	1.91629
RNF8	0.4278	0.4913	2.3938	1.8799	1.63636	0.00449292	up	10.3697	11.0009	12.8134	8.15273	12.4391	7.80179	-0.281567	0.481139	ns	1.91793
VCP	0.6117	0.7943	3.1295	2.6022	1.44636	0.00341689	up	18.908	13.4224	18.5881	10.7256	12.743	13.7923	-0.471826	0.162057	ns	1.91818
WAS	2.0637	1.8957	15.8359	10.2417	2.13622	3.49834e-05	up	41.6505	45.427	43.7013	59.2452	49.1611	46.357	0.217918	0.477524	ns	1.9183
CAPG	1.5237	1.8943	8.661	16.204	2.29901	0.00144037	up	94.4361	87.3216	96.2295	128.901	128.562	108.738	0.37781	0.211289	ns	1.9212
ATP5F1E	0.5527	0.7014	4.4179	2.5715	1.8907	0.00391095	up	16.4896	10.6015	14.4316	14.0191	11.816	15.4783	-0.0323035	0.924145	ns	1.923
FAH	0.2418	0.1169	1.2519	1.5002	2.37445	0.00180972	up	4.6047	3.41744	3.79549	6.48717	4.30482	5.66176	0.451259	0.180587	ns	1.92319
PRPF8	0.1069	0.1919	1.1064	0.7576	2.05372	0.00726881	up	34.8967	40.0165	28.1442	47.181	29.8399	38.3242	0.129708	0.719817	ns	1.92401
ARHGAP9	0.8574	0.8622	4.8246	7.9424	2.32761	0.000242724	up	27.7211	37.7839	33.3741	51.9651	44.4756	36.5805	0.40297	0.264229	ns	1.92464
TMEM186	0.712	0.6885	3.4149	3.3128	1.68873	0.0197208	up	8.42991	7.6533	11.43	6.47382	10.0033	7.25109	-0.236107	0.565351	ns	1.92484
CNN2	1.2055	1.4454	10.4837	7.5778	2.18521	2.48141e-05	up	78.8343	92.515	84.9187	108.682	99.7162	104.01	0.258694	0.370317	ns	1.92651
METAP1	0.7324	0.8332	3.4896	2.6726	1.39557	0.0166663	up	27.851	21.8056	25.9794	14.7984	18.9471	19.243	-0.534474	0.102455	ns	1.93004
FXR2	0.6043	1.2465	3.6064	6.664	1.90439	0.0270342	up	13.5968	15.1371	14.7393	15.7028	14.7243	12.8795	-0.0290261	0.925535	ns	1.93341
PMPCB	0.1679	0.2976	1.3121	1.62	2.0788	0.00741292	up	20.8535	17.438	17.9935	20.966	19.5243	22.8478	0.145134	0.604805	ns	1.93367
CUL7	0.1338	0.2371	1.4256	1.0142	2.1309	0.0059149	up	5.91218	5.75091	6.0554	7.87604	6.77597	5.9661	0.196276	0.532309	ns	1.93462
DUSP3	6.1117	5.1285	29.7981	28.0357	1.78847	6.77938e-08	up	29.8561	27.6736	27.5603	25.8505	22.9651	29.5804	-0.146685	0.601492	ns	1.93515
ZNF552	6.5768	5.2806	27.2863	23.7993	1.53115	7.04216e-05	up	5.42008	5.52137	6.44167	3.95732	4.36153	5.08988	-0.404842	0.218006	ns	1.936
GGA2	0.3412	0.8454	3.4544	3.7039	2.01245	0.0124881	up	33.4381	28.4952	30.9422	33.4195	29.7388	36.4617	0.0743517	0.788711	ns	1.9381
DOCK10	0.5543	0.5924	3.731	1.4478	1.58059	0.0434002	up	8.36947	9.27426	7.70832	6.23577	6.11554	7.84159	-0.358274	0.243647	ns	1.93886
EBP	7.1478	8.8314	29.6251	25.0444	1.19437	0.00516362	up	67.2884	58.1931	77.3085	35.7208	49.093	37.3824	-0.74699	0.0382763	ns	1.94136
NCALD	1.1784	1.0129	7.4425	11.7324	2.56547	1.05768e-05	up	8.88375	8.64998	8.1493	13.7282	12.4764	14.0573	0.622337	0.0228686	ns	1.94313
GPR89B	0.303	0.293	1.1481	3.4804	2.40367	0.0159738	up	0.939098	0.906025	1.05034	1.39913	1.31595	1.33934	0.459013	0.176352	ns	1.94466
VIM	0.6443	0.8197	3.614	8.1339	2.44403	0.00284404	up	255.441	307.299	239.242	445.955	343.666	365.593	0.49762	0.123145	ns	1.94641
PARP4	0.2033	0.2528	1.2382	2.2823	2.38306	0.00361752	up	60.26	65.0869	48.1554	90.8757	65.7128	83.0383	0.43487	0.185717	ns	1.94819
HGS	0.3721	0.3754	3.3795	1.1374	1.9986	0.0217886	up	11.9128	11.9377	12.8642	14.8268	12.3168	11.41	0.0466576	0.879697	ns	1.95195
WDR46	7.8627	8.3212	26.921	26.1162	1.13637	0.000645133	up	29.4681	25.2761	36.4387	15.5496	21.6612	15.1021	-0.816821	0.0348476	ns	1.9532
CD164	0.1535	0.2226	1.0906	0.7406	1.69795	0.0323711	up	57.9743	63.2644	49.7491	46.8293	41.2523	58.1858	-0.257634	0.419359	ns	1.95558
APMAP	0.3942	1.6773	9.4119	5.2174	2.2225	0.0468489	up	50.9182	38.4201	47.5472	53.6058	58.1029	55.087	0.265545	0.388439	ns	1.95696
GIPR	0.6233	0.6361	5.0188	7.0168	2.68816	4.26591e-06	up	19.3669	23.3591	25.2128	38.374	41.8938	33.9164	0.727564	0.0314222	ns	1.9606
WASHC2A	0.51	0.6576	7.2476	2.2499	2.42406	0.0100349	up	17.9172	24.6972	18.0357	31.3433	30.5386	22.9498	0.461866	0.218374	ns	1.96219
SCAMP2	0.1404	0.2037	0.7482	2.0325	2.45457	0.0191417	up	10.4579	9.50938	8.15131	17.1226	9.05702	14.2659	0.491953	0.196708	ns	1.96261
STX6	0.0813	0.1834	0.5776	1.1207	2.11156	0.0395181	up	9.35171	10.6561	9.3275	11.3998	11.3085	10.3581	0.14859	0.623797	ns	1.96297
ATP5PO	1.9933	2.0345	12.2741	6.8695	1.6619	0.00508945	up	28.2609	21.3276	27.3324	19.4458	22.5646	21.2688	-0.301516	0.345121	ns	1.96341
NDUFB2	0.5131	0.6488	2.5239	2.6117	1.56736	0.0105522	up	8.34638	4.4699	8.45198	4.93306	5.36166	5.98225	-0.407015	0.318723	ns	1.97438
ZWINT	0.5169	0.5712	2.2035	2.443	1.51992	0.0469806	up	62.4592	52.7818	65.8443	38.8012	50.1542	44.8025	-0.455976	0.164157	ns	1.9759
EIF1	1.9863	2.2017	10.3263	14.225	1.98233	0.000142241	up	154.838	148.018	136.281	157.085	127.361	165.374	0.00504281	0.98588	ns	1.97729
KCNE3	1.0241	0.4716	9.5636	4.2355	2.62026	0.00362389	up	15.6038	19.3991	16.6102	25.7715	30.9801	24.9704	0.641703	0.0582338	ns	1.97855
NGLY1	0.4482	0.1182	1.9106	1.6007	2.06333	0.039284	up	11.9553	11.3858	11.5615	13.5591	10.93	13.2286	0.0840696	0.763023	ns	1.97926
TGFBR1	0.1538	0.1912	0.7492	1.4536	2.11025	0.012276	up	15.1541	16.2553	15.072	14.3606	17.6258	19.6755	0.126427	0.689395	ns	1.98382
VAMP8	36.6725	23.3242	89.4551	195.46	1.69271	0.0342212	up	253.35	171.165	268.977	158.477	215.041	199.152	-0.292809	0.435519	ns	1.98552
NISCH	0.2324	0.2997	2.3945	1.5219	2.29359	0.000410895	up	13.0546	15.05	13.3462	19.6597	16.3357	16.1462	0.304657	0.31928	ns	1.98893
CD74	1.5124	1.8749	11.9032	12.9907	2.30258	3.37412e-07	up	50.059	49.3138	52.7944	71.8178	59.1995	60.6887	0.30766	0.285241	ns	1.99492
BICRA	0.1171	0.1132	0.6987	0.7747	2.10462	0.0108368	up	1.70963	1.71056	1.45348	2.2731	1.16706	1.89648	0.106122	0.78634	ns	1.9985
SF1	1.2638	1.3357	6.1393	4.4972	1.45109	0.00187872	up	47.2203	39.7157	48.3031	30.0675	29.5274	34.4677	-0.549283	0.0562822	ns	2.00037
SPI1	13.3359	7.8203	79.9596	59.4223	2.14265	0.000190875	up	141.376	163.362	160.31	184.778	175.234	159.83	0.136553	0.652296	ns	2.0061
ARL16	1.0001	1.6578	9.1361	4.4315	1.75817	0.0267852	up	9.66907	9.78816	13.092	8.61037	12.2874	6.801	-0.24847	0.564344	ns	2.00664
ADRM1	3.0318	2.4562	11.8769	8.1331	1.28576	0.0170496	up	29.6324	23.2285	35.4979	17.9774	19.2996	16.9607	-0.724581	0.0381428	ns	2.01035
SBF1	0.1469	0.1042	0.501	1.134	2.14722	0.0126892	up	3.07596	3.04307	2.73714	3.95103	2.60321	3.35823	0.133523	0.679845	ns	2.01369
DHX38	0.8623	0.78	3.9132	4.7165	1.82315	0.000252245	up	31.5854	36.7424	39.5856	29.5552	40.5322	25.2171	-0.192959	0.622644	ns	2.01611
ADAM17	3.6282	3.3488	13.6394	12.0495	1.30354	3.81888e-06	up	4.26377	4.08519	4.06607	2.38277	2.57882	2.73921	-0.714585	0.0125329	ns	2.01813
NUDT16L1	0.3191	0.2314	2.7209	0.9898	2.16352	0.0445446	up	5.35808	4.2109	5.10963	5.73184	4.91213	5.81942	0.142438	0.656946	ns	2.02109
TNN	0.1741	0.5049	3.2649	2.1595	2.40605	0.00978	up	2.26598	2.40925	2.09231	2.80071	3.67428	2.50624	0.384721	0.300614	ns	2.02132
GHDC	0.6114	0.549	3.9097	4.5153	2.28877	9.20995e-05	up	11.5816	10.9909	11.518	15.325	12.9323	13.3421	0.26258	0.360932	ns	2.02619
ADGRA2	0.4955	0.3354	1.7956	1.9469	1.60116	0.00966086	up	12.2624	13.7961	11.7833	9.80512	8.49924	10.4329	-0.426533	0.146371	ns	2.02769
PAQR7	2.056	2.2496	9.4569	8.5029	1.48255	0.000762499	up	5.1431	5.59798	8.01445	3.43743	5.28775	4.35662	-0.546749	0.187502	ns	2.0293
TAGLN2	1.8623	2.2509	11.9084	15.4032	2.15978	7.17075e-05	up	162.724	152.265	149.597	197.88	157.202	162.373	0.130329	0.655039	ns	2.02945
NDUFS4	0.7475	0.7228	3.1867	6.8012	2.20283	0.019844	up	102.57	107.704	107.34	123.345	136.176	102.254	0.169403	0.606408	ns	2.03343
RPL19	17.4981	14.4148	107.726	88.5364	2.04293	3.26168e-09	up	793.797	929.351	927.475	898.918	1093.79	696.47	0.00611049	0.987059	ns	2.03682
BIN2	3.0383	2.0437	18.9596	11.2906	1.99072	0.00107993	up	128.498	150.099	133.85	136.034	135.343	134.087	-0.0499895	0.863649	ns	2.04071
GMIP	0.3764	0.364	2.006	4.8651	2.65655	0.0036988	up	49.7538	53.3078	48.5751	89.8123	73.3046	71.2997	0.603037	0.0465254	ns	2.05351
MAST2	0.1742	0.2526	0.6497	2.2509	2.20988	0.0392327	up	3.28419	2.67868	3.35357	3.73582	3.40431	3.40293	0.155549	0.612471	ns	2.05433
LRG1	2.2086	1.005	12.4615	12.8949	2.41225	0.000737022	up	31.5674	29.1087	32.1305	41.4431	38.5984	40.4904	0.352553	0.19938	ns	2.0597
RAB14	1.2337	0.6145	6.0561	7.2665	2.28431	0.0010033	up	27.3989	32.4722	27.7738	33.1624	37.1932	33.484	0.221613	0.477573	ns	2.0627
AZU1	5.8112	6.1906	56.6853	34.2164	2.33488	1.0135e-05	up	185.625	166.597	169.965	245.07	149.395	251.363	0.271194	0.433416	ns	2.06369
TM9SF2	0.5991	0.2439	3.3608	1.565	1.96344	0.0367598	up	52.6848	42.3592	40.9102	41.7629	35.102	52.5753	-0.100923	0.756185	ns	2.06437
TRIP10	0.6605	0.6812	7.5087	3.6421	2.4652	0.000634996	up	21.7323	37.0629	28.0715	44.3686	44.7126	26.9677	0.397339	0.374482	ns	2.06786
BATF	2.4588	4.0234	43.5402	14.8617	2.57106	0.00616994	up	27.88	27.7004	29.8796	44.6396	46.5805	31.3547	0.502244	0.165798	ns	2.06882
ARMC7	0.124	0.1799	2.1152	0.513	2.51001	0.0488961	up	4.20801	5.22458	4.78695	7.36503	6.84926	5.37584	0.43815	0.221358	ns	2.07187
FTSJ3	7.926	8.3488	30.6257	28.8733	1.29363	8.41152e-06	up	27.6114	23.3072	38.1619	12.2159	24.7215	15.2083	-0.780278	0.100613	ns	2.0739
UROD	1.3505	1.8956	6.6857	10.6296	1.84726	0.00460344	up	12.4831	10.7353	14.6228	11.4458	11.8358	9.49167	-0.227098	0.506669	ns	2.07436
COX14	0.7238	1.9246	6.9425	8.2316	1.93845	0.0362401	up	21.9989	14.8633	24.604	18.6406	22.105	15.8556	-0.136611	0.732659	ns	2.07506
TMEM39A	0.3291	0.3761	2.5507	1.1135	1.78566	0.0261213	up	12.0344	12.6633	11.6041	9.43213	10.6423	10.1173	-0.289782	0.328467	ns	2.07544
FLNA	1.7778	2.2504	15.3645	15.4399	2.35823	1.61254e-09	up	192.255	200.531	169.672	241.792	209.774	245.27	0.280909	0.321309	ns	2.07732
PRDX6	1.9747	2.0563	11.0084	8.4806	1.69302	0.00073354	up	57.3635	38.5201	50.6876	37.835	31.8426	44.5711	-0.386294	0.250966	ns	2.07932
ACTN1	0.3432	0.5215	2.2468	1.8248	1.65264	0.00343763	up	16.6449	13.9068	15.861	9.93392	12.0146	13.0507	-0.429881	0.166382	ns	2.08253
SLC2A3	1.1853	1.1741	3.451	12.5543	2.21221	0.0294075	up	149.408	232.125	166.01	213.443	193.121	204.023	0.126649	0.722375	ns	2.08556
EEF1A1	2.4768	2.8165	19.7787	21.7843	2.39924	3.05786e-11	up	836.6	949.27	755.164	1204.5	862.326	1159.58	0.311304	0.329801	ns	2.08793
ENSG00000285458	1.195	0.6797	11.387	3.1977	2.36505	0.022863	up	1.83989	1.89188	1.87001	2.08681	1.99219	2.82997	0.274139	0.448821	ns	2.09091
AATF	0.1444	0.1955	0.8003	0.9555	1.79437	0.0071661	up	11.0307	12.9617	14.7355	9.91566	13.1526	8.7341	-0.300174	0.434772	ns	2.09454
AOPEP	0.2628	0.2065	0.8403	2.106	2.09535	0.0180508	up	0.51483	0.470825	0.496354	0.482794	0.433452	0.591318	0.000133552	0.999695	ns	2.09522
WDR1	0.1236	0.1655	0.5674	0.9437	1.81843	0.0115332	up	12.1156	9.38823	11.0791	8.42822	8.5298	10.4025	-0.277116	0.35767	ns	2.09555
SNX20	1.6483	1.3872	7.8078	11.9928	2.14109	0.00018507	up	15.8327	16.9435	14.9983	17.5807	15.811	16.5691	0.038515	0.89214	ns	2.10257
RBM28	6.3056	6.5465	19.0056	18.0714	0.952238	0.000223778	up	4.89209	3.03158	5.11943	1.20531	2.7353	1.9754	-1.15071	0.0193651	down	2.10294
MUS81	0.6766	0.7788	3.8456	3.5974	1.77687	0.000497759	up	6.05833	4.2342	6.07369	4.68662	3.96721	4.60842	-0.326597	0.328584	ns	2.10346
GOLGA8R	0.2049	0.1321	1.1647	1.4124	2.36766	0.00139034	up	3.50515	5.14109	4.44187	5.86033	6.23034	3.83914	0.263353	0.527375	ns	2.1043
MT-CO1	7.9678	10.7861	53.3768	48.9567	1.86877	2.6256e-05	up	3243.57	3376.36	2522.98	2870.08	1647.93	3466.64	-0.237061	0.562489	ns	2.10583
SEMA6B	0.2236	0.6846	5.5602	9.7092	3.49992	0.000420877	up	10.5884	16.2951	11.7742	40.5466	30.41	32.8832	1.39355	0.00016988	up	2.10637
ANAPC4	0.3773	0.5244	3.5181	2.8278	2.23287	8.24197e-05	up	8.59977	7.22792	7.89899	8.54694	7.97299	9.83901	0.125437	0.662285	ns	2.10743
POLR3K	1.2208	1.2713	5.2045	6.9908	1.72085	0.00747482	up	13.0021	5.05512	14.1573	6.10571	9.54499	9.20753	-0.390654	0.46154	ns	2.11151
CHMP2A	5.6681	7.1064	55.2891	41.9157	2.34502	4.53857e-08	up	35.5024	30.8601	46.367	40.1431	56.8496	36.5392	0.232856	0.568388	ns	2.11216
LONP1	3.5578	3.9461	20.2229	10.8189	1.4595	0.0131441	up	84.7046	75.5425	94.9712	47.1371	65.2118	50.9183	-0.65978	0.059957	ns	2.11928
NDUFB10	5.9069	5.8748	41.0096	20.2408	1.78885	0.00662905	up	100.382	73.798	106.37	70.5457	82.7984	72.503	-0.330963	0.333148	ns	2.11982
RAE1	0.2489	0.4813	1.8567	1.9298	1.79453	0.017023	up	7.90716	6.88321	7.72443	5.88312	6.17184	6.18868	-0.327429	0.259098	ns	2.12196
PTPN18	0.3674	0.8586	5.3521	3.2925	2.22587	0.0075327	up	14.1317	13.4111	15.4376	14.9996	16.2497	15.4898	0.0982026	0.737456	ns	2.12767
STMN1	1.3486	0.8422	5.6295	3.0211	1.3974	0.0451455	up	62.3951	41.9645	61.7259	23.0051	42.918	34.7204	-0.733334	0.0890017	ns	2.13073
BMF	0.0644	0.3739	2.0605	2.1322	2.67143	0.0234054	up	23.694	34.9836	23.3044	51.1319	34.5777	36.0957	0.539474	0.169367	ns	2.13196
XAGE1A	0.7477	0.9037	3.9843	6.9573	2.16082	0.0194615	up	2.44633	2.74413	3.56074	3.49604	4.20159	1.41656	0.0251865	0.963869	ns	2.13564
ATXN2L	0.6974	0.5965	3.0872	5.3243	2.13822	0.00135269	up	32.1834	40.5943	32.9727	41.7641	31.1929	34.3007	-0.00969654	0.976357	ns	2.14791
NEDD9	0.2203	0.1966	1.1557	1.6117	2.16322	0.000871744	up	10.1713	13.1656	10.5956	12.0775	10.7468	12.1424	0.0135287	0.965465	ns	2.14969
STRN	0.4281	0.5085	2.6069	3.5912	2.15663	6.30509e-05	up	5.66549	7.51976	4.81631	6.33962	5.82101	6.28535	0.00635618	0.985546	ns	2.15028
FAM13B	0.232	0.4986	5.7152	2.0258	2.80345	0.00500064	up	16.1336	19.6723	13.2179	27.6382	24.3646	26.584	0.652575	0.0513141	ns	2.15088
SMARCD2	0.5654	0.4892	4.4403	1.723	1.95465	0.016991	up	21.093	19.1292	21.6201	18.8004	18.9043	16.8581	-0.201714	0.493724	ns	2.15636
SEC13	0.3589	0.3785	1.669	2.0238	1.75199	0.00723676	up	19.2923	17.5956	19.4907	15.0512	14.9854	13.1656	-0.405127	0.173012	ns	2.15712
PLPPR3	21.6896	15.4174	49.5345	54.1939	0.912807	0.0387229	up	126.592	141.813	175.528	53.9857	71.478	63.016	-1.25713	0.000405596	down	2.16994
CST3	1.6022	2.2065	17.5936	17.8708	2.64161	3.30322e-08	up	32.3404	24.0482	28.4169	42.2915	30.7955	46.5232	0.466068	0.158234	ns	2.17555
TVP23C	5.303	3.5441	16.0687	28.3815	1.76946	0.00918151	up	4.80772	4.90661	7.29127	2.77825	6.32584	3.82922	-0.407142	0.412768	ns	2.1766
MRPS21	3.9784	1.8103	20.9509	14.5175	2.03883	0.00693058	up	58.4754	44.7452	63.0275	48.2864	53.2901	50.7121	-0.147041	0.651509	ns	2.18587
CRTC2	0.1462	0.3769	2.285	1.4106	2.22809	0.0210712	up	13.8622	15.9935	15.4281	20.6868	10.334	16.7562	0.0412536	0.916046	ns	2.18684
MTRES1	10.4821	8.2861	42.729	56.9564	1.84232	0.00014642	up	25.1919	20.6464	32.1407	16.3319	28.6389	16.8154	-0.345217	0.442925	ns	2.18753
LAMTOR5	0.882	1.4214	9.0867	6.0794	2.13178	0.00171611	up	13.7456	9.50578	13.76	12.9178	10.703	12.5329	-0.0572187	0.864931	ns	2.189
DLST	0.1544	0.3359	1.8097	1.9152	2.34469	0.00528982	up	23.6058	22.6356	25.1477	28.2421	24.5157	28.132	0.153261	0.57929	ns	2.19143
ZNF700	0.2644	0.1023	0.9018	1.7496	2.29963	0.0366239	up	14.0607	12.7175	13.4261	14.2083	13.5925	16.2562	0.105419	0.708802	ns	2.19421
RAB5C	0.1908	0.3076	1.0848	2.1048	2.1098	0.036588	up	10.6264	10.0065	11.3038	10.0853	9.32591	11.2393	-0.0864644	0.766702	ns	2.19626
ATG3	0.5171	0.6389	3.5514	2.97	1.91567	0.000388309	up	27.3559	26.8397	33.1353	21.5168	31.0784	19.9061	-0.280815	0.470549	ns	2.19649
TRMT44	0.0679	0.197	0.5791	1.3109	2.26666	0.041324	up	2.38619	1.78069	2.23836	2.41314	2.03576	2.38079	0.0695677	0.827552	ns	2.1971
RPL10A	1.8623	2.8136	15.8779	17.3286	2.2513	0.000126175	up	650.24	609.358	614.508	714.89	593.318	674.008	0.0540847	0.842383	ns	2.19721
CDC27	0.7716	0.5472	3.2895	3.723	1.8412	0.000772022	up	8.7433	8.44203	7.189	6.08584	5.3039	8.06494	-0.356471	0.280711	ns	2.19767
COPZ1	0.1351	0.4789	1.7276	3.5381	2.53003	0.024533	up	16.9502	12.9847	14.5819	19.7709	17.5583	19.5787	0.330828	0.260529	ns	2.1992
CORO1A	1.2854	1.0299	8.1416	10.0247	2.40327	1.82572e-06	up	57.68	56.5752	59.167	77.9052	59.7266	65.7736	0.202773	0.485897	ns	2.20049
GOLGA5	0.1095	0.1589	0.9338	0.9059	2.1975	0.0404155	up	21.2188	22.6452	18.9219	24.68	19.3746	19.6099	-0.00559751	0.985827	ns	2.20309
RPL11	21.1889	20.3609	154.489	164.612	2.36795	4.95666e-16	up	463.845	430.955	444.982	539.105	518.474	462.884	0.161623	0.576529	ns	2.20633
ARHGDIB	4.4696	4.3219	31.5128	29.1488	2.21033	3.77463e-09	up	355.477	291.131	328.182	316.32	332.065	342.798	0.00226816	0.993621	ns	2.20806
RAB5A	1.491	0.5857	3.774	9.0566	2.07728	0.0403677	up	16.9459	21.3352	16.6346	18.3559	15.3457	17.4788	-0.13112	0.67923	ns	2.2084
RPS16	4.5291	6.5373	39.7348	45.3334	2.36747	2.30152e-06	up	261.265	226.108	236.302	288.599	242.355	287.489	0.1509	0.583236	ns	2.21657
NDUFB11	0.5168	0.5997	3.5253	4.0612	2.1905	0.000549529	up	18.548	14.1815	17.7049	17.7528	14.5471	18.0664	-0.0276062	0.92795	ns	2.2181
PIK3AP1	0.2469	0.2984	1.5786	1.2762	1.80761	0.00978876	up	25.7508	28.2054	22.8845	19.9892	18.0642	20.7983	-0.412746	0.159012	ns	2.22036
PPP1R21	0.0878	0.4245	1.4972	3.8128	2.80602	0.0292371	up	12.5194	11.7392	10.7998	19.0809	16.1323	18.1948	0.581541	0.0411351	ns	2.22448
LHPP	0.0861	0.0416	0.7345	1.0688	3.25763	0.00751536	up	0.860394	1.02377	1.0327	2.6853	1.55749	1.7953	1.03019	0.0114858	up	2.22744
VASP	2.4763	3.017	9.5009	18.4337	1.78371	0.011429	up	66.7442	73.936	74.5802	52.7104	56.3876	51.3727	-0.446733	0.133223	ns	2.23045
ZNF622	0.4113	0.3977	2.1917	2.5514	1.97929	0.030214	up	68.9138	88.3782	95.572	72.1326	90.5405	51.8191	-0.251984	0.547811	ns	2.23127
KDELR1	1.1732	0.9076	10.0033	6.4695	2.40363	0.000167028	up	63.4134	69.8535	62.9649	79.9494	67.3449	77.948	0.170243	0.54836	ns	2.23339
DENND4B	0.2538	0.1339	3.0496	0.668	2.66381	0.0238719	up	11.389	10.6957	10.1864	16.8463	12.4715	14.8759	0.425989	0.150517	ns	2.23782
MRPL30	0.3687	0.2852	2.8295	1.3725	2.09745	0.00891533	up	7.84835	5.64531	6.83046	6.18504	4.97306	7.61485	-0.142154	0.677638	ns	2.2396
GLUL	0.1528	0.2417	1.8946	1.6656	2.59213	2.59335e-05	up	61.7416	57.9041	52.7436	72.9746	69.7512	80.9902	0.349874	0.206717	ns	2.24226
SLAIN2	0.167	0.0807	0.8306	0.6907	2.04683	0.026598	up	7.29504	7.54967	6.65511	5.85859	6.0932	7.13223	-0.199697	0.502471	ns	2.24653
PPP1CA	0.948	0.7917	4.5927	7.8415	2.27486	0.000777335	up	40.3693	38.3951	39.4882	44.8921	38.8722	38.6791	0.0261236	0.926322	ns	2.24874
CD2BP2	0.4254	0.2743	2.6198	1.3685	1.92802	0.021572	up	12.1291	14.6066	16.2555	11.5498	13.8595	9.47103	-0.321178	0.394156	ns	2.2492
MRPL9	0.807	0.5852	3.4402	4.5889	1.96098	0.0120692	up	35.2278	31.5921	35.3834	28.4795	28.2933	28.0938	-0.29172	0.303983	ns	2.2527
NAPA	0.0617	0.1193	0.789	0.6379	2.39331	0.0175505	up	7.12865	5.47737	6.65627	7.83904	6.14992	7.58293	0.13834	0.654335	ns	2.25497
GRN	0.1494	0.6261	1.4863	6.1794	2.7466	0.0475977	up	123.885	126.688	120.104	198.021	147.002	187.289	0.491391	0.0917806	ns	2.2552
EMILIN2	0.3527	0.7084	3.2387	4.0395	2.20201	0.00270916	up	26.8376	23.9277	27.3844	23.4802	27.3649	25.3683	-0.0566359	0.849732	ns	2.25865
CCT4	3.639	2.8904	18.0067	15.0497	1.76325	5.76177e-05	up	99.6162	87.9945	94.9332	62.2745	66.8102	74.5165	-0.49715	0.0795608	ns	2.2604
COMMD7	2.0589	1.5761	10.2399	13.1268	2.1168	0.000213055	up	6.79547	6.0871	6.36767	5.90859	5.03034	6.66377	-0.153998	0.622365	ns	2.2708
CD63	14.7835	14.7153	107.819	102.198	2.25576	1.46951e-16	up	109.394	95.5472	118.841	96.1259	116.292	112.276	-0.0166359	0.957512	ns	2.27239
CDIPT	0.0584	0.2261	0.7475	2.1755	2.79403	0.0378398	up	7.75001	6.08809	6.94914	12.7883	7.02589	10.6029	0.521506	0.161534	ns	2.27253
TSPAN32	0.1849	0.0894	1.1824	2.6764	3.2616	0.00315767	up	2.11743	1.59961	1.47268	3.8151	2.84611	3.7878	0.988043	0.00552203	ns	2.27355
VPS25	0.2202	0.071	1.5647	0.9108	2.51374	0.038865	up	10.4416	5.31143	8.72784	9.89413	9.32643	10.0485	0.238593	0.546227	ns	2.27515
TMEM30A	0.1914	0.3085	2.0399	1.4512	2.21811	0.00338132	up	103.53	94.4348	88.65	86.5145	87.5132	106.449	-0.0577291	0.841062	ns	2.27584
SAP18	0.646	1.0262	6.0977	5.7246	2.24139	0.000208239	up	83.6989	84.3009	84.0309	83.3119	91.7647	74.065	-0.0355256	0.908604	ns	2.27691
SARAF	1.7558	1.0186	16.9659	13.0702	2.86061	2.20709e-06	up	123.259	130.762	104.088	206.398	156.263	185.009	0.583578	0.0590832	ns	2.27703
PRTN3	16.8066	13.3381	85.1662	97.0459	2.02543	1.22296e-06	up	508.283	302.154	429.932	311.328	255.365	494.903	-0.257774	0.540716	ns	2.28321
DNM1	0.5389	0.8685	2.7151	2.1612	1.2092	0.0429718	up	3.13837	3.20225	3.50238	1.77926	1.34061	1.61659	-1.08026	0.000506937	down	2.28946
NDUFS6	21.5687	22.9605	70.8598	69.5598	1.08103	0.00189989	up	51.9994	19.3667	50.9531	12.1017	20.6924	20.7134	-1.20889	0.02508	down	2.28992
NSMAF	0.5405	0.6051	4.2445	4	2.27	5.6627e-06	up	29.6568	24.5006	25.6002	26.6788	24.1594	29.1578	-0.0214955	0.939302	ns	2.2915
TBC1D10B	1.0132	0.5634	5.1834	3.8761	1.94641	0.00225248	up	15.8257	19.5501	22.7044	12.6415	21.0921	12.346	-0.345815	0.429911	ns	2.29223
ANP32A	17.1703	15.7703	86.0919	102.954	1.9506	5.11017e-08	up	57.4292	50.2501	77.9123	34.2388	72.0109	40.5865	-0.342105	0.480019	ns	2.2927
SMS	6.4108	7.7905	39.5174	41.5606	1.93778	1.53686e-06	up	57.0487	61.6839	70.3375	42.077	60.706	46.5735	-0.357858	0.324124	ns	2.29564
LAMP1	1.6815	1.1529	8.3414	10.2414	2.1454	5.53267e-05	up	48.457	33.2776	43.1274	33.4828	33.1954	47.8737	-0.151868	0.664036	ns	2.29727
S100A6	31.2715	33.0344	343.685	373.778	2.9064	3.56827e-19	up	179.981	200.986	201.795	298.961	342.892	257.709	0.607903	0.0690447	ns	2.2985
COTL1	0.2596	0.4267	2.5454	4.4019	2.77152	0.000390573	up	54.9425	60.8699	62.8056	85.5332	94.6091	70.9368	0.4728	0.157605	ns	2.29872
PODXL2	2.4209	2.497	9.2886	7.3422	1.17798	0.0185065	up	34.9638	20.3374	38.988	9.17573	19.0068	15.442	-1.12477	0.0217565	down	2.30274
ALAS1	1.1766	1.0038	6.4911	6.0108	1.94442	0.000495516	up	142.949	114.742	134.048	90.2021	97.8748	121.653	-0.364454	0.240617	ns	2.30888
SLC9A3R2	1.0483	0.5792	5.7459	3.5096	1.92778	0.00865973	up	1.40981	1.39592	2.08225	1.08187	1.80511	0.945787	-0.390041	0.413597	ns	2.31782
PYCARD	1.586	0.6134	9.4658	10.9319	2.64913	0.00142544	up	56.0802	53.183	60.7379	84.6906	66.4438	66.4576	0.331143	0.281854	ns	2.31799
ENSA	2.7359	2.425	16.3613	13.9864	1.97871	1.24012e-07	up	39.4189	32.3291	42.2837	27.2778	32.7546	31.2452	-0.341309	0.285381	ns	2.32002
YPEL5	0.1539	0.0992	0.8749	1.4853	2.65938	0.0134291	up	35.8707	47.1653	34.1063	56.1288	43.0717	52.2477	0.338497	0.315012	ns	2.32088
RPA2	0.6202	0.514	6.0434	3.2978	2.45732	0.00225178	up	41.775	30.0096	36.1131	38.8242	36.5409	45.1554	0.134936	0.664465	ns	2.32239
RANBP9	0.7277	1.1727	3.1022	9.229	2.14059	0.0307958	up	70.1743	69.2359	60.0531	60.6914	54.2387	64.1777	-0.182689	0.517148	ns	2.32328
ACTR1A	0.4148	0.2552	2.0896	1.8712	1.99104	0.00559202	up	7.49296	6.15485	7.88856	5.74247	5.45373	6.19715	-0.333416	0.2732	ns	2.32446
MRPS34	45.1654	40.2532	234.341	287.16	2.04057	1.69261e-07	up	70.6912	55.9012	87.1042	55.4956	71.3156	50.4746	-0.284055	0.465061	ns	2.32462
DCAKD	0.1415	0.0547	0.6032	0.9363	2.41354	0.0205649	up	0.799244	0.870505	0.929493	0.873781	0.829738	1.11257	0.0865649	0.808315	ns	2.32698
CEP19	6.0187	3.2245	39.8741	41.373	2.56673	2.33415e-05	up	4.59398	5.17417	5.23579	5.50535	6.67697	5.89416	0.239057	0.477485	ns	2.32768
CDC34	1.4827	2.061	18.9629	7.2818	2.29182	0.00691029	up	29.874	34.4653	34.15	38.3241	31.2457	27.9603	-0.0389116	0.906576	ns	2.33073
RPS23	5.4458	5.0986	42.1936	42.8984	2.43855	6.30729e-15	up	268.52	269.756	251.924	293.797	262.138	303.326	0.0934253	0.728961	ns	2.34512
PARK7	1.5377	1.3453	5.6189	11.2046	1.98485	0.00807655	up	62.1146	43.1529	61.6153	40.1948	44.8695	46.7177	-0.361415	0.27801	ns	2.34627
WDR53	0.4884	0.2833	1.2492	5.2512	2.52918	0.0432429	up	4.44041	3.8579	5.6781	5.07448	5.53645	5.55156	0.181178	0.614453	ns	2.34801
TIMP2	0.2493	0.241	3.3208	3.4793	3.21998	3.08987e-07	up	7.56565	8.49523	6.21193	16.0865	11.2062	14.1977	0.866973	0.0108293	ns	2.35301
ALPK1	0.1282	0.0688	1.5783	0.7656	2.98881	0.000677196	up	3.05536	3.22035	2.51148	5.20822	3.95228	4.74149	0.633752	0.0464671	ns	2.35506
UNC93B1	0.546	0.192	3.1741	3.9004	2.69894	0.00262489	up	19.2668	18.1311	21.5525	27.9253	25.9533	21.9592	0.342279	0.283321	ns	2.35666
CGAS	1.0933	0.8539	5.7364	3.4781	1.65982	0.00694632	up	19.5659	15.0511	17.2914	9.88721	9.41097	13.3047	-0.698788	0.0316066	ns	2.35861
EFCAB2	0.8747	0.7278	4.076	2.1033	1.36024	0.0343398	up	10.7056	8.68212	12.1735	4.01014	6.42161	5.50184	-1.00419	0.00961384	down	2.36443
ZNF133	0.9802	0.2073	5.7457	5.3206	2.65418	0.014037	up	6.18216	6.70255	6.70035	9.31208	7.99297	6.97867	0.286757	0.374693	ns	2.36742
WDR27	0.1809	0.2557	0.8901	2.9933	2.59843	0.0119195	up	4.31444	3.87274	3.93153	4.86365	4.06731	5.5511	0.228253	0.437697	ns	2.37018
PSMB1	1.2656	1.2237	12.1392	5.561	2.23976	0.00265626	up	82.5707	63.3691	72.1434	72.6548	56.8174	73.4687	-0.130822	0.665583	ns	2.37058
PPP6R1	2.0724	2.749	14.385	12.5265	1.90051	1.20086e-05	up	66.4622	65.2979	82.8929	43.0207	67.1233	45.9216	-0.472198	0.228849	ns	2.37271
TTI1	0.157	0.1898	0.8366	1.7855	2.35546	0.0152219	up	8.4349	5.87168	7.0512	6.67658	7.09613	7.62191	-0.0196926	0.951437	ns	2.37515
SASH3	0.2561	0.2477	1.3649	2.913	2.52485	0.0104528	up	10.7183	12.8029	11.378	15.6456	11.1394	12.6173	0.146908	0.655732	ns	2.37794
YARS2	1.0628	1.2648	4.8791	6.4237	1.70826	0.00745897	up	8.05251	6.05793	6.41717	4.56275	3.99475	4.53039	-0.670916	0.0410225	ns	2.37917
C19orf53	1.6129	2.1268	5.6259	18.1924	2.11612	0.0370348	up	167.159	131.159	178.239	118.755	167.522	113.694	-0.263914	0.489756	ns	2.38003
NCF1	0.6171	0.547	10.304	5.5297	3.17914	6.42726e-06	up	57.7579	82.0947	72.4601	131.758	132.835	110.27	0.796108	0.0236623	ns	2.38303
FUCA2	0.1244	0.2406	1.3257	1.0289	2.10366	0.043463	up	20.1572	15.1094	17.7722	14.2733	12.2785	17.9703	-0.280497	0.391816	ns	2.38415
HTATIP2	0.5022	0.4856	3.479	3.8942	2.32725	0.000666694	up	11.0263	10.664	11.1336	11.536	10.3068	10.1391	-0.0616006	0.833365	ns	2.38886
ZNF512	0.5585	0.4629	2.5508	3.4644	1.99065	0.00212909	up	13.1891	11.5033	13.7174	8.53854	11.1108	9.86279	-0.401231	0.220035	ns	2.39188
PLAU	1.2499	0.5755	5.0746	6.3997	2.08838	0.00664797	up	48.9299	42.5024	48.5378	34.4027	38.0994	42.8218	-0.304007	0.302699	ns	2.39239
ZNF768	1.1854	2.8656	20.5302	10.1114	2.32255	0.0101231	up	19.7503	22.0904	23.9446	21.9956	22.8809	18.7044	-0.0716327	0.826818	ns	2.39418
HMX3	1.9728	1.1326	8.673	10.1985	2.03641	0.00124815	up	10.2555	8.44732	10.2862	7.55899	6.32635	9.11064	-0.361579	0.261563	ns	2.39799
LMNA	0.4959	0.3127	3.5845	3.9232	2.64589	5.66322e-06	up	39.1912	45.5779	40.61	56.0184	52.3179	42.5936	0.245539	0.453988	ns	2.40035
TSR2	0.9043	0.9577	10.8308	4.9864	2.4953	0.000546514	up	14.0002	17.3998	19.0931	16.0056	23.525	14.7872	0.0900063	0.825227	ns	2.4053
MYO18A	1.0821	1.1626	8.9105	6.8465	2.23027	2.34318e-09	up	23.5615	27.0192	28.4135	22.759	29.7641	18.0042	-0.1766	0.651935	ns	2.40687
DEF6	5.9592	6.3317	49.4793	38.4001	2.25704	1.60626e-10	up	77.084	93.3463	111.425	80.3214	112.144	63.6064	-0.150263	0.725128	ns	2.40731
UBAP2L	0.538	0.4298	1.8948	4.4503	2.15693	0.00967762	up	36.2395	35.2095	32.4078	31.0368	28.6462	29.0966	-0.250449	0.366247	ns	2.40738
SHLD1	0.3213	0.3107	3.4245	0.9966	2.21042	0.0449662	up	3.04325	2.80782	2.95491	2.43248	2.98321	2.43506	-0.201915	0.569167	ns	2.41234
HNRNPUL2	0.3575	0.2514	2.0781	3.3599	2.59659	0.000571815	up	7.54367	6.05443	7.70621	7.46737	8.41634	8.71213	0.184024	0.555825	ns	2.41257
PLAA	0.5614	0.3832	2.1117	4.3703	2.22152	0.00678452	up	10.111	9.70763	9.04567	7.79408	8.81071	8.91566	-0.202023	0.493992	ns	2.42355
BBS1	0.1431	0.1938	0.6102	2.4863	2.64792	0.0240699	up	0.423969	0.600399	0.423116	0.577935	0.531586	0.610187	0.220394	0.587823	ns	2.42753
INSIG1	3.1257	3.5338	13.5299	20.4837	1.78552	0.00124389	up	194.202	153.915	166.276	109.769	97.4222	126.889	-0.649815	0.027264	ns	2.43533
SLC39A11	0.3458	0.6384	1.7423	3.9005	1.95554	0.032371	up	4.73163	3.68127	4.46061	2.76265	3.13389	3.49931	-0.48043	0.138653	ns	2.43597
HINT3	0.2639	0.051	1.1252	1.3099	2.39153	0.0448113	up	19.2531	25.1123	18.2044	20.843	19.2944	21.7525	-0.0452567	0.890124	ns	2.43679
ATP1A1	0.8201	2.3322	6.7863	9.177	1.76446	0.0493018	up	31.1264	18.1178	28.273	13.6982	16.2648	19.387	-0.672663	0.0795128	ns	2.43713
PLPPR2	0.1073	0.3111	2.7433	0.8871	2.51253	0.0372498	up	16.4008	15.4267	16.8027	18.1971	14.8841	19.0501	0.0720465	0.801597	ns	2.44048
CD300A	1.4946	2.0107	11.6351	10.2123	2.05958	6.33294e-05	up	122.444	152.866	137.918	118.144	108.535	95.8772	-0.382006	0.236039	ns	2.44159
ISCU	1.2699	0.4988	6.936	5.9081	2.28932	0.00396109	up	22.0452	23.5666	24.4117	19.5683	24.9371	19.1907	-0.155251	0.643645	ns	2.44457
RNF24	4.4545	4.0631	28.1914	31.6218	2.24031	5.69607e-11	up	40.561	37.1925	31.5234	34.4726	23.8542	38.2502	-0.211873	0.532857	ns	2.45218
MLH1	0.3083	0.1278	1.5021	2.0037	2.44541	0.00362304	up	8.94995	5.52696	7.39938	6.66219	7.27461	8.13614	-0.00792691	0.981906	ns	2.45333
TXN	1.564	1.3443	5.1859	9.343	1.75765	0.0297163	up	162.976	93.0589	150.168	63.0966	82.8801	108.404	-0.698134	0.095837	ns	2.45578
TUFM	7.859	4.9894	22.3357	31.5171	1.50352	0.0130487	up	133.012	104.083	148.589	59.932	73.7808	68.0944	-0.953355	0.00493897	ns	2.45687
PLXNB2	0.8932	0.2801	5.2483	6.5889	2.7734	0.00249212	up	65.5049	69.181	61.9919	96.9914	76.2481	75.8628	0.314919	0.303325	ns	2.45848
ZNF839	0.3137	0.2123	3.8783	1.4271	2.74318	0.0031528	up	2.7659	2.29175	2.67887	2.82191	3.80166	2.94203	0.283671	0.421746	ns	2.45951
USF1	1.5779	0.8718	10.5703	9.9435	2.49488	9.36601e-05	up	31.5448	34.7462	38.6206	37.72	39.5792	31.6381	0.0331432	0.920105	ns	2.46174
ZNF185	0.0353	0.1025	0.9037	0.5844	2.83963	0.0149953	up	11.8272	11.5218	9.70069	16.6245	12.948	14.0566	0.374983	0.22455	ns	2.46465
PDE1B	1.2151	0.599	10.6646	4.1383	2.43958	0.00712155	up	4.87408	10.2099	6.90169	9.11724	6.40315	6.55643	-0.0284538	0.949781	ns	2.46803
NDRG2	0.2557	0.1349	0.9911	0.9614	1.75173	0.0256744	up	3.67505	4.18486	3.68025	2.62263	2.0675	2.4555	-0.718006	0.0210447	ns	2.46973
LILRB1	0.0319	0.3085	2.4479	1.9789	3.10771	0.0203156	up	0.977837	1.86216	1.29921	2.65179	2.1512	1.75275	0.635461	0.157048	ns	2.47225
NDUFB3	0.4739	0.5498	6.0603	1.9597	2.37288	0.0195016	up	15.3737	11.5281	12.6998	13.3645	11.5777	12.569	-0.100359	0.747306	ns	2.47324
NPIPB4	0.1755	0.1061	1.4967	0.9075	2.51387	0.00191843	up	0.634806	0.774651	0.785541	0.716569	0.900669	0.69634	0.0391125	0.917723	ns	2.47476
CLIP2	0.1428	0.069	1.9277	1.6732	3.51662	1.42802e-05	up	3.34422	6.24739	4.03335	11.6226	10.4433	6.3915	1.03936	0.0293524	up	2.47726
ATP5F1A	0.2414	0.5134	3.1554	1.9298	2.16085	0.0062174	up	39.5741	33.9151	33.5324	28.3086	26.875	32.2539	-0.317431	0.259132	ns	2.47829
CMAS	0.4446	0.2579	4.1696	1.8386	2.51159	0.0121746	up	29.1839	23.9001	24.9103	27.6376	22.0718	31.544	0.0306471	0.921304	ns	2.48094
CHMP4B	2.9582	1.9069	18.2157	19.4836	2.38426	2.41216e-05	up	115.089	147.288	157.792	130.692	170.464	95.3817	-0.0967289	0.819316	ns	2.48099
GID4	0.1378	0.2332	1.6154	0.8548	2.14366	0.018054	up	6.52553	7.51382	6.95839	5.86019	5.58876	5.43353	-0.340882	0.259635	ns	2.48454
SDF4	0.5244	0.0724	3.3532	1.8588	2.55191	0.049236	up	37.6168	29.9684	37.2504	37.4405	39.3512	34.329	0.0653739	0.833268	ns	2.48654
STIP1	1.4496	1.9919	4.8788	11.0436	1.64928	0.0417528	up	37.9702	29.8154	39.9684	19.4568	21.1389	20.5081	-0.839359	0.00729125	ns	2.48864
POP5	0.4837	0.3118	5.1556	1.3337	2.43274	0.0318311	up	7.96931	3.6354	8.95027	4.81104	8.82493	6.30097	-0.0569889	0.913205	ns	2.48972
SEL1L3	0.5629	0.4536	3.3998	2.0371	1.83586	0.0029121	up	15.3246	12.1669	14.7373	8.00102	10.0404	9.15448	-0.654212	0.0426338	ns	2.49007
BUD31	0.5175	1.1438	3.467	8.5613	2.29259	0.0241755	up	63.6076	64.0902	66.2675	60.0752	57.5154	54.3142	-0.197561	0.486427	ns	2.49015
POLR2H	0.6678	0.9148	4.2703	4.833	1.94852	0.00170731	up	15.3521	12.0795	14.5306	8.72315	9.78954	10.7806	-0.54306	0.0826351	ns	2.49158
PLCB2	2.5555	2.4248	25.8613	32.8912	2.99115	1.66154e-12	up	44.953	57.0932	58.9258	75.7897	98.1965	55.5098	0.498704	0.231659	ns	2.49244
ADIPOR1	0.7894	0.6542	6.4898	7.6948	2.72671	3.2052e-06	up	45.7891	56.4041	52.6472	63.1049	70.5314	50.5805	0.23163	0.513135	ns	2.49508
PUS1	1.3167	1.1251	3.5245	4.179	1.08716	0.0274263	up	9.09072	4.6773	10.047	1.90904	3.47139	3.71292	-1.40952	0.00493197	down	2.49668
CCDC117	0.284	0.3139	0.8648	3.0203	2.14692	0.0453246	up	11.668	12.707	11.9665	8.64847	9.55613	10.6272	-0.361675	0.228224	ns	2.50859
ACSS1	1.4541	1.1326	6.371	8.018	1.9078	7.79455e-05	up	4.29849	2.87306	3.48894	2.18239	2.36844	2.57315	-0.604136	0.0734194	ns	2.51193
RDH11	2.6178	2.2843	9.9349	9.6379	1.42295	0.000145857	up	15.0301	14.0266	16.8181	6.0372	7.98706	7.80238	-1.09542	0.000949414	down	2.51837
PTGES2	0.6635	1.0321	3.4436	3.102	1.36784	0.0205573	up	3.88494	1.95629	4.41545	1.35322	1.74805	1.55775	-1.15963	0.0120261	down	2.52747
BTG2	0.2547	0.4925	2.1712	6.5821	2.99106	0.00700085	up	61.064	69.1393	58.379	89.7944	80.5721	93.1458	0.454018	0.11511	ns	2.53704
TIMM10	1.5833	1.3122	10.6066	6.5479	1.98483	0.0129149	up	37.7813	26.8805	40.9324	23.905	25.1997	23.9976	-0.552855	0.113309	ns	2.53768
KLF16	0.2367	0.1717	1.0091	1.9579	2.30059	0.0233273	up	11.4134	9.82523	11.5061	9.73284	9.02205	9.41781	-0.241055	0.409528	ns	2.54165
PES1	7.1727	10.2347	36.528	40.086	1.5623	0.000981162	up	55.7765	42.5675	72.4059	21.8122	41.0743	23.8	-0.983433	0.0372804	ns	2.54574
HARS2	0.2832	0.4107	2.6155	5.6602	3.01315	0.000843599	up	11.248	10.1949	11.1295	16.3791	13.6527	15.7596	0.465419	0.099561	ns	2.54773
ECH1	0.6097	0.6632	4.5486	5.9886	2.47853	0.000341389	up	18.5576	14.9714	16.3204	18.6212	13.0345	16.3887	-0.0784081	0.805362	ns	2.55693
RARA	0.259	0.2147	1.8931	2.1426	2.51967	0.000534723	up	12.2863	15.5479	13.2966	15.3917	11.1029	14.478	-0.0379291	0.907701	ns	2.5576
LZTS2	0.0804	0.1296	0.4572	1.5522	2.70068	0.0214139	up	4.55199	4.55422	4.20004	5.9613	3.98247	5.00306	0.140707	0.663792	ns	2.55997
IP6K2	0.4681	0.513	3.1931	3.3558	2.1637	8.32494e-05	up	22.2818	27.5228	27.1733	18.9474	24.3394	15.7725	-0.398614	0.296294	ns	2.56231
COL18A1	0.0829	0.1003	0.5304	1.9725	3.21956	0.00589577	up	1.03559	1.51492	1.35536	2.19167	2.33063	1.73852	0.655034	0.0897582	ns	2.56453
CXXC1	0.8653	0.7046	7.1835	6.4037	2.53815	1.08462e-06	up	46.5218	49.0456	55.942	49.2683	61.3323	39.3886	-0.0288585	0.938665	ns	2.56701
HNRNPA2B1	2.4352	2.1125	12.8732	9.1504	1.6947	4.44319e-05	up	143.459	119.929	154.605	55.9042	86.7125	88.256	-0.875763	0.0192939	ns	2.57047
HNRNPH1	0.9257	0.5013	5.3672	4.5176	2.21858	0.000317454	up	48.0221	45.8707	54.6128	33.8645	42.757	41.4621	-0.352052	0.267804	ns	2.57064
DYNLL1	0.7785	1.1581	7.148	6.439	2.22996	0.000183018	up	54.3247	38.1585	51.432	33.4762	39.7965	41.383	-0.348214	0.296991	ns	2.57818
DDIT3	0.94	0.6493	8.5874	8.886	2.88794	7.76843e-05	up	58.3688	79.235	75.1574	86.2347	120.35	58.5186	0.306383	0.501935	ns	2.58156
TNKS1BP1	0.3928	0.1187	1.57	1.32	1.92894	0.0439606	up	8.00759	8.28996	9.97475	5.35727	6.76636	4.80271	-0.653129	0.0712027	ns	2.58207
CLHC1	0.2907	0.2044	1.9151	3.4972	2.89075	0.000287052	up	2.12058	2.35538	2.25659	2.44769	2.89248	3.12913	0.301459	0.351738	ns	2.5893
SEC24C	0.3279	0.1902	4.0536	0.678	2.58945	0.0415654	up	44.3466	45.122	42.5596	49.4599	40.3121	44.6812	-0.00094045	0.997327	ns	2.59039
ZNF146	2.7961	2.4988	13.726	13.3156	1.77787	2.38193e-06	up	104.413	89.0868	104.9	46.5736	61.981	63.7305	-0.813501	0.0133353	ns	2.59137
NEPRO	0.1082	0.0785	0.807	0.7829	2.51833	0.0055086	up	7.49805	6.77789	6.26213	6.76034	6.02617	7.04531	-0.0761206	0.791311	ns	2.59445
STARD7	0.5962	0.6533	3.0499	6.0819	2.3076	0.00255837	up	49.2663	30.8143	43.3659	29.6527	30.2594	43.111	-0.287149	0.437365	ns	2.59474
ARPC5L	2.8686	2.1626	13.8871	6.8365	1.45502	0.0309378	up	17.7834	13.4938	22.4361	7.07278	8.88558	8.72799	-1.1441	0.00243691	down	2.59912
GDI2	2.9119	2.0359	22.3443	23.3437	2.636	1.28016e-08	up	235.768	292.066	264.65	247.677	326.082	247.897	0.0340739	0.922999	ns	2.60192
MAP7D1	0.9324	0.6118	4.6845	7.9873	2.47648	0.000503812	up	31.4694	42.2507	46.7542	33.8882	51.8737	25.2038	-0.127906	0.785036	ns	2.60439
PASK	0.1975	0.2069	1.4032	1.8377	2.43239	9.02293e-05	up	3.66725	2.53112	3.45937	2.42827	3.03985	3.20378	-0.177599	0.614032	ns	2.60999
CCNL2	0.4361	1.4387	8.8582	8.5934	2.63447	0.00473783	up	24.0758	22.8295	26.6666	26.031	24.6446	25.4313	0.0242784	0.931345	ns	2.61019
CCT7	0.5385	0.8995	3.7569	3.6446	1.78354	0.00773469	up	74.0914	54.3002	75.9785	35.7268	37.5127	43.8979	-0.82691	0.0107455	ns	2.61045
PKM	0.6962	0.6732	8.0306	6.4357	2.82189	4.52026e-11	up	200.659	224.419	210.945	251.019	252.359	244.322	0.209105	0.463998	ns	2.61279
ELP5	0.1155	0.2234	0.9849	1.1943	2.10636	0.0439228	up	14.7396	13.546	17.0343	10.2363	12.7	9.35572	-0.508201	0.148623	ns	2.61457
FLOT2	0.2071	0.2003	3.3108	0.6424	2.6759	0.0319654	up	30.1894	31.164	33.602	33.2935	36.7357	30.4582	0.0611683	0.844315	ns	2.61474
PIM1	2.0274	1.7364	17.0393	15.5716	2.53967	2.88691e-09	up	81.1189	52.0571	71.8401	61.4801	52.819	83.9577	-0.0778451	0.832629	ns	2.61752
SNRPF	57.0053	49.3631	287.906	266.085	1.80532	5.8121e-11	up	71.1546	59.8786	87.2936	29.1259	56.705	39.28	-0.813602	0.0655025	ns	2.61893
PRELID1	1.8124	1.7525	17.4862	10.6515	2.39591	6.58051e-05	up	56.4092	39.9781	51.3498	44.4047	34.4934	49.5193	-0.23019	0.486882	ns	2.62609
RPL7A	5.4898	3.8675	43.4638	44.1105	2.65468	4.09837e-09	up	690.017	811.487	739.367	813.465	779.033	729.007	0.0264293	0.929471	ns	2.62825
PLXND1	0.2204	0.3196	1.7224	2.3545	2.34432	0.000380276	up	9.10831	7.53645	7.47959	7.49146	5.24098	7.42009	-0.288159	0.366693	ns	2.63248
NUP133	0.0866	0.1395	1.3535	0.7162	2.6028	0.00594181	up	13.3306	10.6943	10.6459	11.5938	9.76006	13.2611	-0.0297348	0.922977	ns	2.63254
PPARG	0.1172	0.1417	0.6245	0.9088	1.99647	0.006592	up	0.666006	0.650326	0.567763	0.404474	0.386565	0.444088	-0.636193	0.0632425	ns	2.63266
JUND	3.9125	3.7832	20.9462	23.3304	1.95188	5.26707e-06	up	268.657	264.422	293.017	178.581	151.082	195.834	-0.682715	0.0163892	ns	2.63459
COX4I1	2.4782	3.3478	21.7513	25.7735	2.45444	3.41899e-07	up	133.264	131.364	156.124	111.497	153.013	109.408	-0.184474	0.608495	ns	2.63891
FOXO4	0.1389	0.0448	0.7897	0.9576	2.68858	0.0218903	up	11.7072	15.362	12.8831	15.3986	14.5284	12.0425	0.0467604	0.892253	ns	2.64182
MRPL54	1.9601	0.5169	12.1542	19.1602	3.10508	0.0030244	up	35.7791	27.2186	34.7053	52.5837	41.9694	42.1159	0.462199	0.155236	ns	2.64288
C1orf162	0.3805	0.0613	3.2438	2.3602	3.0972	0.00863673	up	9.19418	9.66364	8.22638	13.874	9.97726	13.9659	0.45199	0.158135	ns	2.64521
EMC6	5.4565	1.5389	31.9846	28.2077	2.53688	0.00779895	up	29.9118	30.5959	41.0699	30.5761	37.1066	27.4603	-0.115974	0.755926	ns	2.65285
PRKD2	0.1549	0.3596	2.6421	2.9476	2.86144	0.000382421	up	6.67043	7.77717	6.77842	8.9238	8.17696	7.66177	0.197148	0.524357	ns	2.66429
RBM5	2.6945	2.2614	28.3202	36.1642	3.13368	7.31475e-13	up	30.7649	34.5287	34.9768	45.9143	52.4856	42.2456	0.46844	0.145187	ns	2.66524
NDUFB9	5.3107	4.5623	32.3814	27.5633	2.02485	3.44941e-11	up	24.0511	18.1638	24.2458	12.4686	15.188	15.5686	-0.640952	0.0507844	ns	2.6658
PPP2R1A	0.2036	0.1312	1.3741	2.0346	2.78472	0.000128842	up	12.6381	10.7153	11.1661	15.2807	10.18	12.6719	0.115653	0.71742	ns	2.66907
DTX3L	0.0304	0.2354	1.427	1.1326	2.67395	0.0362922	up	7.46194	7.97731	7.61566	7.02838	8.11875	8.28752	-0.00234236	0.993791	ns	2.67629
TOMM22	0.4022	0.4667	3.7721	1.3307	1.95926	0.0473621	up	33.9374	24.3773	36.3267	16.6687	20.7539	20.9932	-0.71755	0.042737	ns	2.67681
EDF1	7.8998	6.3887	73.4775	61.7768	2.66601	8.36588e-11	up	238.387	177.927	257.808	203.612	290.851	176.61	-0.0144234	0.97198	ns	2.68043
HDHD2	0.6752	0.4715	2.0789	8.3773	2.64292	0.0171996	up	3.3849	1.96679	2.77209	2.23843	2.41959	3.39361	-0.0382956	0.923853	ns	2.68122
HSPB1	4.9746	4.2874	16.1359	16.1008	1.22552	0.00611498	up	65.0314	47.2889	61.4477	20.5477	18.8128	25.1504	-1.45575	7.37325e-06	down	2.68127
ZSWIM6	0.0318	0.123	1.0848	0.6577	2.89613	0.0120969	up	4.82023	6.20402	4.21018	6.54414	5.03599	6.47841	0.214347	0.542278	ns	2.68178
CD68	1.8664	1.4123	33.9011	33.5588	3.79028	1.59955e-15	up	185.934	201.354	188.719	496.239	401.833	357.367	1.0999	0.000644164	up	2.69038
MRPS6	0.1232	0.3177	3.3271	1.6988	2.91408	0.00304016	up	19.5653	24.5231	25.2012	27.2184	31.272	23.4442	0.221541	0.532124	ns	2.69254
[truncated: 458 more rows]
